# Supplementary material for: The genetic basis for variation in resistance to infection in the Drosophila melanogaster genetic reference panel
Source: PLoS Pathog. 2017 Mar 3;13(3):e1006260. doi: 10.1371/journal.ppat.1006260 (PMC5352145; doi:10.1371/journal.ppat.1006260)
Supplement: S2 Table — (XLSX) [file ppat.1006260.s002.xlsx]

## Sheet: Sheet1
Ma549 LT50
Type III ANOVA table for covariates: Female
	Df	SS	RSS	AIC	Fvalue	Pr(>F)
<none>			55.734	-204.58
factor(wolba)	1	0.08143	55.816	-206.31	0.2571	0.61273
factor(In_2L_t)	2	0.13542	55.87	-208.12	0.2138	0.80771
factor(In_2R_NS)	2	0.18019	55.914	-207.97	0.2845	0.75274
factor(In_3R_P)	2	0.01797	55.752	-208.52	0.0284	0.97202
factor(In_3R_K)	2	2.26494	57.999	-201.09	3.5762	0.03003	*
factor(In_3R_Mo)	2	0.38063	56.115	-207.3	0.601	0.54939
---
Signif. codes: 0 ‘***’ 0.001 ‘**’ 0.01 ‘*’ 0.05 ‘.’ 0.1 ‘ ’ 1
Estimated effects
	Estimate	Std.Error.	tvalue	Pr(>|t|)
(Intercept)	5.01363	0.0716899	69.9349	2.36588e-130
factor(wolba)y	0.0430142	0.0848272	0.507081	0.612733
factor(In_2L_t)1	0.0755243	0.146989	0.513808	0.608031
factor(In_2L_t)2	-0.0524929	0.152808	-0.343522	0.731616
factor(In_2R_NS)1	-0.053906	0.2268	-0.23768	0.812406
factor(In_2R_NS)2	0.152837	0.21866	0.69897	0.485493
factor(In_3R_P)1	0.0364304	0.235938	0.154407	0.877466
factor(In_3R_P)2	-0.0580401	0.329287	-0.17626	0.860292
factor(In_3R_K)1	0.488541	0.185056	2.63996	0.00903638
factor(In_3R_K)2	0.174948	0.331092	0.528396	0.59789
factor(In_3R_Mo)1	-0.109299	0.193958	-0.563517	0.5738
factor(In_3R_Mo)2	-0.150983	0.154317	-0.978395	0.329222
Type III ANOVA table for covariates: Male
	Df	SS	RSS	AIC	Fvalue	Pr(>F)
<none>			89.55	-115.43
factor(wolba)	1	0.2324	89.783	-116.94	0.4568	0.500007
factor(In_2L_t)	2	1.0875	90.638	-117.16	1.0686	0.345694
factor(In_2R_NS)	2	0.619	90.169	-118.13	0.6083	0.545413
factor(In_3R_P)	2	0.0348	89.585	-119.36	0.0342	0.966372
factor(In_3R_K)	2	5.9013	95.452	-107.43	5.7991	0.003639	**
factor(In_3R_Mo)	2	0.2818	89.832	-118.84	0.2769	0.75843
---
Signif. codes: 0 ‘***’ 0.001 ‘**’ 0.01 ‘*’ 0.05 ‘.’ 0.1 ‘ ’ 1
Estimated effects
	Estimate	Std.Error.	tvalue	Pr(>|t|)
(Intercept)	5.34736	0.0908722	58.8448	1.07385e-117
factor(wolba)y	-0.0726732	0.107525	-0.675875	0.500007
factor(In_2L_t)1	0.0562963	0.18632	0.302149	0.762895
factor(In_2L_t)2	-0.268616	0.193695	-1.3868	0.167257
factor(In_2R_NS)1	-0.186274	0.287486	-0.647942	0.517867
factor(In_2R_NS)2	-0.258536	0.277168	-0.932779	0.352212
factor(In_3R_P)1	-0.0576436	0.299069	-0.192743	0.847382
factor(In_3R_P)2	-0.0764245	0.417395	-0.183099	0.854931
factor(In_3R_K)1	0.720471	0.234572	3.07143	0.00246882
factor(In_3R_K)2	0.666322	0.419684	1.58768	0.114154
factor(In_3R_Mo)1	-0.172486	0.245856	-0.701574	0.483872
factor(In_3R_Mo)2	-0.0582854	0.195608	-0.29797	0.766077
Type III ANOVA table for covariates: Avg
	Df	SS	RSS	AIC	Fvalue	Pr(>F)
<none>			62.327	-183.56
factor(wolba)	1	0.0097	62.336	-185.53	0.0273	0.868885
factor(In_2L_t)	2	0.453	62.78	-186.2	0.6396	0.528722
factor(In_2R_NS)	2	0.1025	62.429	-187.25	0.1447	0.865419
factor(In_3R_P)	2	0.0137	62.34	-187.52	0.0193	0.980893
factor(In_3R_K)	2	3.7952	66.122	-176.45	5.3586	0.005507	**
factor(In_3R_Mo)	2	0.2918	62.618	-186.68	0.412	0.662932
---
Signif. codes: 0 ‘***’ 0.001 ‘**’ 0.01 ‘*’ 0.05 ‘.’ 0.1 ‘ ’ 1
Estimated effects
	Estimate	Std.Error.	tvalue	Pr(>|t|)
(Intercept)	5.18049	0.0758112	68.3341	1.20635e-128
factor(wolba)y	-0.0148295	0.0897038	-0.165316	0.868885
factor(In_2L_t)1	0.0659103	0.15544	0.424025	0.672065
factor(In_2L_t)2	-0.160555	0.161592	-0.993577	0.321793
factor(In_2R_NS)1	-0.12009	0.239839	-0.500712	0.6172
factor(In_2R_NS)2	-0.0528497	0.23123	-0.228558	0.819477
factor(In_3R_P)1	-0.0106066	0.249502	-0.042511	0.96614
factor(In_3R_P)2	-0.0672323	0.348217	-0.193076	0.847122
factor(In_3R_K)1	0.604506	0.195695	3.08903	0.00233428
factor(In_3R_K)2	0.420635	0.350126	1.20138	0.231218
factor(In_3R_Mo)1	-0.140893	0.205109	-0.686917	0.493039
factor(In_3R_Mo)2	-0.104634	0.163189	-0.641186	0.522236
Type III ANOVA table for covariates: Diff
	Df	SS	RSS	AIC	Fvalue	Pr(>F)
<none>			41.263	-261.1
factor(wolba)	1	0.58899	41.852	-260.43	2.5122	0.11476
factor(In_2L_t)	2	0.63375	41.897	-262.23	1.3516	0.26151
factor(In_2R_NS)	2	1.18859	42.452	-259.76	2.5349	0.08216	.
factor(In_3R_P)	2	0.05092	41.314	-264.87	0.1086	0.89715
factor(In_3R_K)	2	1.15151	42.415	-259.92	2.4558	0.08873	.
factor(In_3R_Mo)	2	0.15756	41.421	-264.38	0.336	0.71506
---
Signif. codes: 0 ‘***’ 0.001 ‘**’ 0.01 ‘*’ 0.05 ‘.’ 0.1 ‘ ’ 1
Estimated effects
	Estimate	Std.Error.	tvalue	Pr(>|t|)
(Intercept)	-0.33373	0.0616847	-5.41026	2.03336e-07
factor(wolba)y	0.115687	0.0729886	1.58501	0.11476
factor(In_2L_t)1	0.019228	0.126475	0.15203	0.879337
factor(In_2L_t)2	0.216123	0.131482	1.64375	0.102012
factor(In_2R_NS)1	0.132368	0.195148	0.678298	0.498474
factor(In_2R_NS)2	0.411373	0.188143	2.18649	0.0300997
factor(In_3R_P)1	0.094074	0.20301	0.463395	0.643654
factor(In_3R_P)2	0.0183844	0.283331	0.0648867	0.948338
factor(In_3R_K)1	-0.23193	0.159229	-1.45658	0.147015
factor(In_3R_K)2	-0.491374	0.284885	-1.72482	0.0863157
factor(In_3R_Mo)1	0.0631878	0.166889	0.378621	0.705426
factor(In_3R_Mo)2	-0.0926976	0.13278	-0.698127	0.486019
PA14 LT50
Type III ANOVA table for covariates: Female
	Df	SS	RSS	AIC	Fvalue	Pr(>F)
<none>			145.88	69.652
factor(wolba)	1	0.0005	145.88	67.652	0.0002	0.98796
factor(In_2L_t)	2	0.6117	146.49	65.991	0.1468	0.86375
factor(In_2R_NS)	2	1.9042	147.78	66.703	0.4569	0.63513
factor(In_3R_P)	2	3.7438	149.62	67.705	0.8983	0.41192
factor(In_3R_K)	1	8.7697	154.64	72.381	4.2083	0.04397	*
factor(In_3R_Mo)	2	5.2311	151.11	68.506	1.2551	0.29138
---
Signif. codes: 0 ‘***’ 0.001 ‘**’ 0.01 ‘*’ 0.05 ‘.’ 0.1 ‘ ’ 1
Estimated effects
	Estimate	Std.Error.	tvalue	Pr(>|t|)
(Intercept)	3.78867	0.31114	12.1767	5.92185e-19
factor(wolba)y	-0.0053744	0.354944	-0.0151415	0.987962
factor(In_2L_t)1	0.196163	0.554718	0.353627	0.724681
factor(In_2L_t)2	-0.24906	0.707273	-0.352142	0.72579
factor(In_2R_NS)1	1.33283	1.5283	0.872103	0.386134
factor(In_2R_NS)2	0.39625	0.890758	0.444846	0.657803
factor(In_3R_P)1	-1.86263	1.4629	-1.27325	0.207143
factor(In_3R_P)2	-0.661295	1.4629	-0.452045	0.652634
factor(In_3R_K)1	1.1338	0.552694	2.05141	0.0439705
factor(In_3R_Mo)1	0.0898342	0.683206	0.131489	0.895765
factor(In_3R_Mo)2	-1.10601	0.706525	-1.56542	0.121994
Type III ANOVA table for covariates: Male
	Df	SS	RSS	AIC	Fvalue	Pr(>F)
<none>			218.27	102.293
factor(wolba)	1	2.9579	221.23	101.384	0.9486	0.3334
factor(In_2L_t)	2	6.8234	225.09	100.787	1.0941	0.3405
factor(In_2R_NS)	2	2.517	220.79	99.222	0.4036	0.6694
factor(In_3R_P)	2	7.6096	225.88	101.069	1.2202	0.3014
factor(In_3R_K)	1	6.3786	224.65	102.627	2.0457	0.1571
factor(In_3R_Mo)	2	0.5109	218.78	98.483	0.0819	0.9214
Estimated effects
	Estimate	Std.Error.	tvalue	Pr(>|t|)
(Intercept)	3.86381	0.380594	10.152	2.12613e-15
factor(wolba)y	0.422877	0.434176	0.973977	0.333422
factor(In_2L_t)1	0.954737	0.678544	1.40704	0.163841
factor(In_2L_t)2	-0.206017	0.865152	-0.238128	0.812477
factor(In_2R_NS)1	0.912958	1.86945	0.488357	0.626824
factor(In_2R_NS)2	-0.787055	1.0896	-0.722336	0.472494
factor(In_3R_P)1	-2.62368	1.78945	-1.46619	0.147073
factor(In_3R_P)2	-1.03335	1.78945	-0.577467	0.565477
factor(In_3R_K)1	0.966958	0.676068	1.43027	0.157089
factor(In_3R_Mo)1	-0.299242	0.835713	-0.358068	0.72137
factor(In_3R_Mo)2	-0.184908	0.864238	-0.213955	0.831204
Type III ANOVA table for covariates: Avg
	Df	SS	RSS	AIC	Fvalue	Pr(>F)
<none>			159.75	77.012
factor(wolba)	1	0.7208	160.47	75.377	0.3158	0.57591
factor(In_2L_t)	2	2.7319	162.48	74.386	0.5985	0.55241
factor(In_2R_NS)	2	1.2719	161.02	73.655	0.2787	0.75763
factor(In_3R_P)	2	5.5055	165.26	75.757	1.2062	0.30547
factor(In_3R_K)	1	7.5267	167.28	78.742	3.2981	0.07364	.
factor(In_3R_Mo)	2	1.7554	161.51	73.898	0.3846	0.68216
---
Signif. codes: 0 ‘***’ 0.001 ‘**’ 0.01 ‘*’ 0.05 ‘.’ 0.1 ‘ ’ 1
Estimated effects
	Estimate	Std.Error.	tvalue	Pr(>|t|)
(Intercept)	3.82624	0.325603	11.7512	3.18707e-18
factor(wolba)y	0.208751	0.371443	0.562002	0.57591
factor(In_2L_t)1	0.57545	0.580503	0.991295	0.324956
factor(In_2L_t)2	-0.227539	0.740148	-0.307423	0.759434
factor(In_2R_NS)1	1.1229	1.59934	0.702101	0.484944
factor(In_2R_NS)2	-0.195402	0.932163	-0.209622	0.834571
factor(In_3R_P)1	-2.24316	1.5309	-1.46526	0.147328
factor(In_3R_P)2	-0.847322	1.5309	-0.553481	0.581697
factor(In_3R_K)1	1.05038	0.578385	1.81606	0.0736437
factor(In_3R_Mo)1	-0.104704	0.714963	-0.146447	0.88399
factor(In_3R_Mo)2	-0.645458	0.739366	-0.872989	0.385654
Type III ANOVA table for covariates: Diff
	Df	SS	RSS	AIC	Fvalue	Pr(>F)
<none>			89.282	29.886
factor(wolba)	1	3.0336	92.316	30.592	2.3784	0.1275
factor(In_2L_t)	2	3.9427	93.225	29.386	1.5456	0.2204
factor(In_2R_NS)	2	3.7548	93.037	29.223	1.4719	0.2365
factor(In_3R_P)	2	0.6848	89.967	26.505	0.2685	0.7653
factor(In_3R_K)	1	0.1899	89.472	28.058	0.1489	0.7008
factor(In_3R_Mo)	2	4.4625	93.745	29.836	1.7494	0.1814
Estimated effects
	Estimate	Std.Error.	tvalue	Pr(>|t|)
(Intercept)	-0.0751353	0.243416	-0.30867	0.758489
factor(wolba)y	-0.428252	0.277685	-1.54222	0.127529
factor(In_2L_t)1	-0.758573	0.433976	-1.74796	0.0848554
factor(In_2L_t)2	-0.043043	0.553325	-0.0777898	0.938217
factor(In_2R_NS)1	0.419875	1.19564	0.351171	0.726514
factor(In_2R_NS)2	1.18331	0.696872	1.69802	0.0939448
factor(In_3R_P)1	0.761054	1.14448	0.66498	0.508249
factor(In_3R_P)2	0.372054	1.14448	0.325086	0.746085
factor(In_3R_K)1	0.166844	0.432393	0.385863	0.700768
factor(In_3R_Mo)1	0.389076	0.534496	0.72793	0.469084
factor(In_3R_Mo)2	-0.9211	0.55274	-1.66643	0.100098
Ma549 Male CV
Type III ANOVA table for covariates: Single
	Df	SS	RSS	AIC	Fvalue	Pr(>F)
<none>			0.54922	-1073.1
factor(wolba)	1	3.65e-05	0.54926	-1075.1	0.0117	0.9139
factor(In_2L_t)	2	0.005294	0.55451	-1075.3	0.8482	0.4299
factor(In_2R_NS)	2	0.0036102	0.55283	-1075.9	0.5785	0.5618
factor(In_3R_P)	2	0.0005598	0.54978	-1076.9	0.0897	0.9142
factor(In_3R_K)	2	0.0141463	0.56337	-1072.3	2.2666	0.1067
factor(In_3R_Mo)	2	0.0043179	0.55354	-1075.6	0.6919	0.502
Estimated effects
	Estimate	Std.Error.	tvalue	Pr(>|t|)
(Intercept)	0.21262	0.00711656	29.8768	7.68538e-71
factor(wolba)y	0.000911252	0.00842069	0.108216	0.913948
factor(In_2L_t)1	0.0189319	0.0145914	1.29746	0.196169
factor(In_2L_t)2	0.00395911	0.015169	0.260999	0.794398
factor(In_2R_NS)1	-0.0229415	0.0225142	-1.01898	0.30961
factor(In_2R_NS)2	-0.00889387	0.0217061	-0.409741	0.682494
factor(In_3R_P)1	0.00452616	0.0234213	0.19325	0.846986
factor(In_3R_P)2	0.0125213	0.0326879	0.383057	0.70214
factor(In_3R_K)1	0.0352496	0.0183703	1.91884	0.0566233
factor(In_3R_K)2	0.0327161	0.0328671	0.995407	0.320905
factor(In_3R_Mo)1	0.00654567	0.019254	0.339964	0.734289
factor(In_3R_Mo)2	-0.0168333	0.0153189	-1.09886	0.27333
