# Supplementary material for: The genetic basis for variation in resistance to infection in the Drosophila melanogaster genetic reference panel
Source: PLoS Pathog. 2017 Mar 3;13(3):e1006260. doi: 10.1371/journal.ppat.1006260 (PMC5352145; doi:10.1371/journal.ppat.1006260)
Supplement: S3 Table — (XLSX) [file ppat.1006260.s003.xlsx]

## Sheet: Final
Ma549 Males
DGRP	Ma549 LT50	Ma549 LT50 Rank	Sporulation Counts Rank	Sporulation Count	Sporulation Count Standard Error	Latent Period	Startle Response (Jordan et al 2012)	Negative Geotaxis	Aggression	Paraquat Resistance	MSB Resistance	ER LT50	Starvation Resistance	Glucose Low Glucose Diet	Night Sleep Duration	Day Sleep Duration	Night Bout Number	Day Bout Number	Avg. Night Bout Length	Avg. Day Bout Length	Courtship Behavior
RAL_38	7.048	1	5/20	20650000	1.69068e+06	17/56	70/192	28/192	159/200	154/167	109/167	n/a	159/203	38/151	168/168	153/168	16/168	70/168	168/168	136/168	65/166
RAL_48	7.02	2	14/20	15690000	2.29942e+06	19/56	n/a	n/a	133/200	n/a	n/a	n/a	28/203	n/a	n/a	n/a	n/a	n/a	n/a	n/a	n/a
RAL_808	6.94683	3	6/20	19020000	2.14503e+06	2/56	56/192	91/192	9/200	33/167	94/167	14/113	152/203	43/151	163/168	123/168	23/168	13/168	135/168	44/168	3/166
RAL_443	6.926	4	10/20	18170000	2.29394e+06	14/56	61/192	124/192	110/200	71/167	114/167	n/a	62/203	20/151	150/168	130/168	57/168	106/168	131/168	86/168	49/166
RAL_362	6.859	5	8/20	18490000	1.84678e+06	25/56	47/192	79/192	50/200	3/167	49/167	37/113	8/203	39/151	93/168	26/168	62/168	117/168	110/168	63/168	51/166
RAL_399	6.858	6	9/20	18300000	1.56828e+06	12/56	18/192	27/192	42/200	98/167	147/167	79/113	158/203	31/151	142/168	73/168	49/168	15/168	134/168	101/168	50/166
RAL_105	6.699	7	17/20	14740000	2.21401e+06	8/56	23/192	72/192	126/200	70/167	166/167	10/113	54/203	n/a	107/168	79/168	22/168	33/168	145/168	94/168	58/166
RAL_310	6.669	8	4/20	20850000	2.23936e+06	13/56	108/192	130/192	162/200	85/167	86/167	n/a	130/203	95/151	155/168	161/168	7/168	43/168	164/168	165/168	75/166
RAL_890	6.622	9	3/20	21170000	1.27619e+06	11/56	86/192	153/192	73/200	119/167	78/167	108/113	157/203	61/151	129/168	145/168	24/168	67/168	146/168	158/168	68/166
RAL_45	6.589	10	7/20	18700000	1.81266e+06	5/56	91/192	26/192	196/200	10/167	131/167	63/113	172/203	71/151	44/168	33/168	105/168	82/168	67/168	43/168	158/166
Average Rank						12.6	62.22	81.11	106	71.44	108.22	51.83	108	49.75	127.89	102.56	40.56	60.67	133.33	98.89	64.11
Average Rank Percentile						.225	0.324	0.422	0.53	0.428	0.648	0.459	0.532	0.329	0.761	0.61	0.241	0.361	0.794	0.589	0.386
RAL_737	4.08967	179	12/20	16590000	1.24834e+06	28/56	31/192	14/192	107/200	25/167	14/167	18/113	101/203	80/151	75/168	117/168	83/168	114/168	89/168	97/168	1/166
RAL_790	4.07084	180	15/20	15060000	2.15368e+06	27/56	147/192	151/192	22/200	26/167	73/167	n/a	19/203	93/151	95/168	109/168	28/168	46/168	132/168	149/168	131/166
RAL_73	4.05469	181	16/20	14780000	2.27314e+06	36/56	105/192	158/192	113/200	164/167	59/167	n/a	53/203	57/151	12/168	12/168	152/168	83/168	37/168	62/168	30/166
RAL_335	4.05167	182	13/20	16020000	1.01311e+06	23/56	192/192	190/192	119/200	165/167	161/167	35/113	61/203	n/a	1/168	1/168	164/168	163/168	4/168	1/168	153/166
RAL_381	3.99833	183	11/20	16940000	975115	50/56	150/192	112/192	116/200	126/167	115/167	n/a	176/203	138/151	64/168	89/168	76/168	98/168	72/168	51/168	160/166
RAL_332	3.985	184	20/20	11102000	702890	39/56	74/192	75/192	31/200	45/167	110/167	31/113	199/203	85/151	84/168	68/168	102/168	86/168	76/168	48/168	159/166
RAL_397	3.92372	185	19/20	13012000	906220	18/56	n/a	n/a	166/200	n/a	n/a	n/a	147/203	n/a	n/a	n/a	n/a	n/a	n/a	n/a	n/a
RAL_321	3.88791	186	1/20	26220000	1.86739e+06	56/56	6/192	84/192	12/200	133/167	93/167	n/a	112/203	n/a	112/168	77/168	129/168	89/168	53/168	107/168	97/166
RAL_227	3.75167	187	2/20	23400000	3.1271e+06	55/56	135/192	43/192	135/200	75/167	108/167	29/113	149/203	n/a	45/168	136/168	81/168	52/168	82/168	159/168	115/166
RAL_439	3.7315	188	18/20	13970000	584104	24/56	78/192	53/192	164/200	60/167	37/167	n/a	162/203	n/a	23/168	85/168	119/168	149/168	50/168	17/168	123/166
Average Rank						35.6	102	97.78	98.5	91	85.56	28.25	117.9	90.6	56.78	77.11	103.78	97.78	66.11	76.78	107.67
Average Rank Percentile						0.636	0.531	0.509	0.493	0.545	0.512	0.25	0.581	0.6	0.338	0.459	0.618	0.582	0.394	0.457	0.649
T value				1.158	1.589	4.7	1.768	0.6575	0.2858	0.7769	1.18	1.187	0.3636	2.711	3.817	1.116	3.625	2.05	4.278	0.9245	0.0801
P value				.2622	.1296	0.0002	0.0962	0.5202	0.7783	0.4485	0.2553	0.2692	0.7204	0.0203	0.0015	0.2811	0.0023	0.0571	0.0006	0.369	1.869
Ma549 Females
DGRP	Ma549 LT50	Ma549 LT50 Rank	Longevity (Durham)	Life Time Fecundity	Paraquat Resistance	MSB Resistance
RAL_405	6.809	1	n/a	n/a	13/167	25/167
RAL_748	6.73	2	84/189	66/189	n/a	n/a
RAL_38	6.478	3	99/189	100/189	140/167	102/167
RAL_399	6.29	4	165/189	183/189	100/167	80/167
RAL_440	6.251	5	150/189	46/189	20/167	46/167
RAL_808	6.213	6	92/189	106/189	50/167	39/167
RAL_176	6.136	7	94/189	50/189	58/167	73/167
RAL_822	6.11	8	152/189	136/189	51/167	133/167
RAL_310	6.041	9	164/189	107/189	73/167	86/167
RAL_812	5.999	10	146/189	132/189	52/167	59/167
Average Rank			127.33	102.89	61.89	71.44
Average Rank percentile			0.674	0.544	0.371	0.428
RAL_386	40225	179	65/189	7/189	143/167	143/167
RAL_360	4.221	180	62/189	72/189	137/167	27/167
RAL_787	4.211	181	134/189	70/189	72/167	115/167
RAL_409	4.2	182	186/189	126/189	112/167	111/167
RAL_324	4.149	183	56/189	44/189	132/167	142/167
RAL_502	4.098	184	93/189	23/189	101/167	77/167
RAL_73	3.872	185	102/189	29/189	163/167	120/167
RAL_332	3.814	186	72/189	151/189	114/167	128/167
RAL_227	3.788	187	129/189	142/189	94/167	70/167
RAL_321	3.549	188	n/a	n/a	157/167	153/167
Average Rank			99.89	73.78	122.5	108.6
Average Rank percentile			0.529	0.39	0.734	0.65
T value			1.5	1.249	3.87	2.199
P value			0.1531	0.2295	0.0012	0.042
Pa14 Males
DGRP	PA14 LT50	PA14 LT50 Rank	Startle Response (Jordan et al 2012)	Negative Geotaxis	Aggression	Paraquat Resistance	MSB Resistance	ER LT50	Starvation Resistance	Glucose Low Glucose Diet	Night Sleep Duration	Day Sleep Duration	Night Bout Number	Day Bout Number	Avg. Night Bout Length	Avg. Day Bout Length	Courtship Behavior
RAL_913	9.199	1	29/192	12/192	13/200	n/a	n/a	n/a	22/203	n/a	n/a	n/a	n/a	n/a	n/a	n/a	n/a
RAL_796	8.323	2	132/192	49/192	14/200	121/167	17/167	110/113	33/203	56/151	148/168	98/168	33/168	101/168	150/168	118/168	92/166
RAL_705	7.641	3	161/192	54/192	191/200	6/167	11/167	14/113	6/203	n/a	32/168	13/168	134/168	77/168	35/168	68/168	165/166
RAL_357	7.469	4	164/192	85/192	38/200	88/167	135/167	75/113	72/203	60/151	86/168	76/168	108/168	94/168	56/168	66/168	151/166
RAL_101	7.349	5	43/192	58/192	160/200	51/167	145/167	57/113	85/203	50/151	56/168	128/168	51/168	24/168	123/168	127/168	71/166
RAL_136	7.323	6	7/192	17/192	101/200	13/167	6/167	93/113	11/203	5/151	41/168	78/168	163/168	112/168	18/168	95/168	95/166
RAL_517	7.271	7	184/192	137/192	151/200	90/167	153/167	53/113	81/203	94/151	19/168	35/168	131/168	103/168	30/168	26/168	163/166
RAL_48	6.664	8	n/a	n/a	133/200	n/a	n/a	n/a	28/203	n/a	n/a	n/a	n/a	n/a	n/a	n/a	n/a
RAL_853	6.505	9	137/192	150/192	56/200	n/a	n/a	n/a	52/203	89/151	n/a	n/a	n/a	n/a	n/a	n/a	n/a
RAL_324	6.502	10	11/192	71/192	2/200	83/167	155/167	41/113	169/203	18/151	15/168	54/168	124/168	154/168	49/168	16/168	34/166
Average Rank			96.44	70.33	85.9	64.57	88.86	63.29	55.9	53.14	56.71	68.86	106.29	95	65.86	73.71	110.14
Average Percentile			0.502	0.366	0.43	0.387	0.532	0.56	0.275	0.352	0.338	0.41	0.633	0.565	0.392	0.439	0.664
RAL_360	2.236	72	191/192	63/192	108/200	65/167	45/167	19/113	113/203	127/151	40/168	82/168	145/168	133/168	26/168	79/168	100/166
RAL_176	1.989	73	84/192	132/192	185/200	153/167	156/167	44/113	139/203	73/151	160/168	166/168	35/168	136/168	136/168	160/168	33/166
RAL_892	1.867	74	71/192	92/192	70/200	59/167	60/167	n/a	153/203	75/151	4/168	5/168	166/168	162/168	3/168	12/168	59/166
RAL_309	1.747	75	26/192	97/192	118/200	145/167	29/167	n/a	75/203	66/151	116/168	149/168	39/168	41/168	133/168	134/168	43/166
RAL_714	1.725	76	24/192	24/192	86/200	127/167	143/167	54/113	111/203	141/151	58/168	18/168	21/168	29/168	120/168	45/168	157/166
RAL_397	1.663	77	n/a	n/a	166/200	n/a	n/a	n/a	147/203	n/a	n/a	n/a	n/a	n/a	n/a	n/a	n/a
RAL_287	1.631	78	57/192	78/192	79/200	146/167	77/167	112/113	90/203	68/151	42/168	41/168	144/168	62/168	16/168	104/168	136/166
RAL_149	1.527	79	54/192	82/192	54/200	39/167	74/167	n/a	174/203	46/151	80/168	165/168	91/168	92/168	73/168	167/168	147/166
RAL_239	1.059	80	68/192	165/192	115/200	93/167	58/167	109/113	94/203	125/151	27/168	16/168	61/168	85/168	104/168	46/168	85/166
RAL_757	0.967	81	168/192	168/192	88/200	137/167	121/167	n/a	143/203	n/a	85/168	57/168	48/168	17/168	117/168	85/168	96/166
Average Rank			82.56	100.11	96.2	107.11	84.78	67.6	123.9	90.13	68	77.67	83.33	84.11	80.89	92.44	95.11
Average Percentile			0.43	0.521	0.481	0.641	0.508	0.598	0.61	0.597	0.405	0.462	0.539	0.501	0.481	0.55	0.573
T value			0.447	1.331	0.8171	1.949	0.1385	0.2039	3.682	2.084	0.4703	0.3121	0.8783	0.4642	0.5746	0.7536	0.6282
P value			0.6609	0.2018	0.4246	0.0716	0.8918	0.8425	0.0017	0.0574	0.6454	0.7596	0.3946	0.6497	0.5747	0.4636	0.54
Pa14 Females
DGRP	PA14 LT50	PA14 LT50 Rank	Longevity (Durham)	Life Time Fecundity	Paraquat Resistance	MSB Resistance
RAL_31	6.993	1	n/a	n/a	n/a	n/a
RAL_796	6.981	2	125/189	84/189	138/167	159/167
RAL_913	6.853	3	1/189	1/189	n/a	n/a
RAL_136	6.703	4	16/189	81/189	29/167	33/167
RAL_443	6.624	5	77/189	42/189	56/167	105/167
RAL_882	6.556	6	151/189	116/189	48/167	78/167
RAL_101	6.547	7	79/189	14/189	27/167	125/167
RAL_48	5.585	8	n/a	n/a	n/a	n/a
RAL_589	5.465	9	85/189	143/189	5/167	68/167
RAL_727	5.432	10	123/189	176/189	46/167	151/167
Average Rank			82.13	82.13	49.86	102.71
Average Percentile			0.435	0.435	0.299	0.615
RAL_309	1.972	72	43/189	9/189	146/167	30/167
RAL_397	1.921	73	n/a	n/a	n/a	n/a
RAL_832	1.794	74	181/189	147/189	33/167	88/167
RAL_149	1.529	75	66/189	77/189	91/167	112/167
RAL_595	1.522	76	175/189	119/189	149/167	83/167
RAL_714	1.339	77	59/189	87/189	30/167	62/167
RAL_892	1.188	78	104/189	162/189	23/167	154/167
RAL_287	1.175	79	55/189	112/189	109/167	121/167
RAL_757	1.144	80	188/189	186/189	152/167	141/167
RAL_239	1.068	81	40/189	128/189	43/167	22/167
Average Rank			101.22	114.11	86.22	90.33
Average Percentile			0.536	0.604	0.516	0.541
T value			0.6747	1.159	1.442	0.5318
P value			0.5101	0.2648	0.1712	0.6032
