# Supplementary material for: The genetic basis for variation in resistance to infection in the Drosophila melanogaster genetic reference panel
Source: PLoS Pathog. 2017 Mar 3;13(3):e1006260. doi: 10.1371/journal.ppat.1006260 (PMC5352145; doi:10.1371/journal.ppat.1006260)
Supplement: S4 Table — (XLSX) [file ppat.1006260.s004.xlsx]

## Sheet: Sheet1
Trait	Chromosome	Position	Polymorphism Type	GeneAnnotation	Flybase ID	Site Class	MinorAllele	MajorAllele	RefAllele	MAF	MinorAlleleCount	MajorAlleleCount	FemaleEff	FemalePval	FemaleMixedPval	MaleEff	MalePval	MaleMixedPval	AvgEff	AvgPval	AvgMixedPval	DiffEff	DiffPval	DiffMixedPval
Ma549 LT50	3L	21320615	SNP	Rab26	FBgn0086913	intron	T	A	A	0.07345	13	164	-0.3933	1.657e-07	2.04569e-07	-0.3759	0.0001204	0.000115363	-0.3846	1.67e-06	1.76882e-06	-0.01739	0.7979	0.796637
Ma549 LT50	2R	5122461	SNP	hig	FBgn0010114	synonymous coding	T	C	T	0.3103	54	120	0.1915	1.625e-05	1.06407e-05	0.2746	6.381e-07	5.19496e-07	0.233	4.848e-07	3.18328e-07	-0.08307	0.02906	0.0294245
Ma549 LT50	3L	2584105	SNP	msn	FBgn0010909	intron	A	C	C	0.06486	12	173	-0.3917	7.846e-07	6.38013e-07	-0.3773	0.0002247	0.000190683	-0.3845	5.244e-06	4.2113e-06	-0.01434	0.8391	0.83753
Ma549 LT50	2R	5124606	SNP	hig	FBgn0010114	intron	A	C	A	0.4551	71	85	0.2073	9e-07	1.02589e-06	0.2195	4.748e-05	5.27864e-05	0.2134	1.747e-06	2.04117e-06	-0.01225	0.7446	0.744966
Ma549 LT50	2R	5124606	SNP	Cyp4p2	FBgn0033395	upstream-411	A	C	A	0.4551	71	85	0.2073	9e-07	1.02589e-06	0.2195	4.748e-05	5.27864e-05	0.2134	1.747e-06	2.04117e-06	-0.01225	0.7446	0.744966
Ma549 LT50	2R	14137220	SNP			intergenic	T	C	C	0.2179	39	140	-0.04406	0.3835	0.370887	-0.2409	0.0001126	8.3302e-05	-0.1425	0.006962	0.00576521	0.1968	2.475e-06	1.73446e-06
Ma549 LT50	3L	10456181	SNP	Gem3	FBgn0011802	5' UTR	T	C	C	0.2216	41	144	-0.1955	4.117e-05	3.3133e-05	-0.2772	3.949e-06	3.00884e-06	-0.2364	2.347e-06	1.75459e-06	0.08167	0.05008	0.0477152
Ma549 LT50	3L	10456181	SNP	CG32061	FBgn0052061	upstream-735	T	C	C	0.2216	41	144	-0.1955	4.117e-05	3.3133e-05	-0.2772	3.949e-06	3.00884e-06	-0.2364	2.347e-06	1.75459e-06	0.08167	0.05008	0.0477152
Ma549 LT50	2L	19903391	SNP	sick	FBgn0263873	intron	T	G	G	0.3529	60	110	0.152	0.0004898	0.000404889	0.2568	2.518e-06	1.76817e-06	0.2044	8.471e-06	5.46873e-06	-0.1048	0.004024	0.00484523
Ma549 LT50	X	15664335	SNP	CG33172	FBgn0053172	nonsynonymous coding	T	C	C	0.1183	22	164	-0.2848	2.718e-06	2.06383e-06	-0.2156	0.005976	0.00544049	-0.2502	0.0001132	9.39104e-05	-0.06927	0.196	0.191746
Ma549 LT50	X	15664335	SNP	CG17209	FBgn0030687	downstream-787	T	C	C	0.1183	22	164	-0.2848	2.718e-06	2.06383e-06	-0.2156	0.005976	0.00544049	-0.2502	0.0001132	9.39104e-05	-0.06927	0.196	0.191746
Ma549 LT50	3L	9157803	SNP	Rdl	FBgn0004244	intron	A	G	G	0.09444	17	163	0.005798	0.934	0.933402	0.2808	0.001481	0.00120486	0.1433	0.05283	0.0496154	-0.275	3.414e-06	2.07978e-06
Ma549 LT50	2R	5124575	SNP	hig	FBgn0010114	intron	T	A	T	0.4808	75	81	0.201	2.364e-06	2.08538e-06	0.2105	0.0001008	0.000103425	0.2057	4.634e-06	4.55867e-06	-0.009504	0.8006	0.800116
Ma549 LT50	2R	5124575	SNP	Cyp4p2	FBgn0033395	upstream-442	T	A	T	0.4808	75	81	0.201	2.364e-06	2.08538e-06	0.2105	0.0001008	0.000103425	0.2057	4.634e-06	4.55867e-06	-0.009504	0.8006	0.800116
Ma549 LT50	3L	8953278	SNP	CG13313	FBgn0035941	synonymous coding	A	G	G	0.06145	11	168	0.08889	0.2979	0.293392	0.4243	6.183e-05	5.41275e-05	0.2566	0.004094	0.00377833	-0.3355	2.474e-06	2.14315e-06
Ma549 LT50	3R	19643800	SNP	CG33111	FBgn0053111	intron	T	G	T	0.4824	82	88	-0.1294	0.001795	0.00170562	-0.2436	2.197e-06	2.17145e-06	-0.1865	1.511e-05	1.51952e-05	0.1142	0.00154	0.00128193
Ma549 LT50	3R	19643800	SNP	eIF4G2	FBgn0260634	intron	T	G	T	0.4824	82	88	-0.1294	0.001795	0.00170562	-0.2436	2.197e-06	2.17145e-06	-0.1865	1.511e-05	1.51952e-05	0.1142	0.00154	0.00128193
Ma549 LT50	3R	13982144	SNP			intergenic	A	G	G	0.0884	16	165	-0.04859	0.491	0.495189	0.2332	0.009307	0.00922438	0.09228	0.2173	0.219964	-0.2817	3.084e-06	2.23574e-06
Ma549 LT50	X	17174145	SNP	f	FBgn0262111	synonymous coding	A	G	G	0.1304	24	160	-0.1797	0.002543	0.00226061	-0.3463	3.099e-06	2.34324e-06	-0.263	2.406e-05	1.9047e-05	0.1666	0.001103	0.000981549
Ma549 LT50	3R	23283545	SNP			intergenic	C	G	G	0.3432	58	111	-0.131	0.003325	0.00265969	-0.2557	4.216e-06	2.47946e-06	-0.1933	3.395e-05	2.18666e-05	0.1248	0.001081	0.000846698
Ma549 LT50	2R	5124578	SNP	hig	FBgn0010114	intron	T	C	T	0.481	76	82	0.1976	2.206e-06	2.69657e-06	0.2002	0.0001625	0.000206241	0.1989	6.016e-06	8.4087e-06	-0.002638	0.9437	0.943609
Ma549 LT50	2R	5124578	SNP	Cyp4p2	FBgn0033395	upstream-439	T	C	T	0.481	76	82	0.1976	2.206e-06	2.69657e-06	0.2002	0.0001625	0.000206241	0.1989	6.016e-06	8.4087e-06	-0.002638	0.9437	0.943609
Ma549 LT50	2R	11604754	SNP			intergenic	G	A	G	0.2768	49	128	-0.1932	2.11e-05	1.49006e-05	-0.2458	1.993e-05	1.3822e-05	-0.2195	4.535e-06	3.00263e-06	0.05258	0.1887	0.180431
Ma549 LT50	2R	14657630	SNP	Mctp	FBgn0034389	intron	T	C	T	0.1858	34	149	-0.2341	3.409e-06	3.2339e-06	-0.1828	0.005178	0.00485975	-0.2084	0.0001116	0.000101848	-0.05133	0.2498	0.248125
Ma549 LT50	2R	14657630	SNP	tRNA:CR30229	FBgn0050229	upstream-6	T	C	T	0.1858	34	149	-0.2341	3.409e-06	3.2339e-06	-0.1828	0.005178	0.00485975	-0.2084	0.0001116	0.000101848	-0.05133	0.2498	0.248125
Ma549 LT50	X	2335453	SNP	tko	FBgn0003714	downstream-893	T	G	G	0.4389	79	101	-0.1287	0.001625	0.00141676	-0.2344	3.831e-06	3.27111e-06	-0.1816	1.985e-05	1.68687e-05	0.1056	0.002711	0.00236729
Ma549 LT50	2R	11986710	SNP	mRpL34	FBgn0083983	synonymous coding	T	C	T	0.2557	45	131	-0.1553	0.001051	0.000804779	-0.2692	4.889e-06	3.39146e-06	-0.2123	1.813e-05	1.20622e-05	0.1139	0.004767	0.0044408
Ma549 LT50	2R	11986710	SNP	CG8414	FBgn0034073	downstream-101	T	C	T	0.2557	45	131	-0.1553	0.001051	0.000804779	-0.2692	4.889e-06	3.39146e-06	-0.2123	1.813e-05	1.20622e-05	0.1139	0.004767	0.0044408
Ma549 LT50	2R	11986710	SNP	Dg	FBgn0034072	upstream-665	T	C	T	0.2557	45	131	-0.1553	0.001051	0.000804779	-0.2692	4.889e-06	3.39146e-06	-0.2123	1.813e-05	1.20622e-05	0.1139	0.004767	0.0044408
Ma549 LT50	3R	9011884	SNP	CG8508	FBgn0038123	nonsynonymous coding	G	T	G	0.2841	50	126	-0.001731	0.9692	0.96963	0.1746	0.00188	0.00217709	0.08643	0.06568	0.0712333	-0.1763	5.998e-06	3.60848e-06
Ma549 LT50	X	8435407	SNP	Nrg	FBgn0264975	intron	T	A	T	0.1304	24	160	-0.2152	0.0002782	0.000236097	-0.3398	4.304e-06	3.72156e-06	-0.2775	7.226e-06	6.07651e-06	0.1245	0.01542	0.0143753
Ma549 LT50	2L	15799499	SNP			intergenic	T	A	T	0.319	52	111	-0.06779	0.1457	0.137251	0.1088	0.06168	0.0594787	0.02049	0.6771	0.671777	-0.1766	3.056e-06	3.97036e-06
Ma549 LT50	2L	1058280	INS	S	FBgn0003310	intron	AC	A	A	0.1412	25	152	-0.1858	0.001753	0.00134398	-0.334	5.238e-06	3.98859e-06	-0.2599	2.559e-05	1.82014e-05	0.1481	0.003402	0.00302977
Ma549 LT50	3R	20475887	SNP	ash2	FBgn0000139	5' UTR	C	T	T	0.2139	37	136	-0.1228	0.01509	0.0141773	0.07118	0.26	0.265185	-0.02583	0.6268	0.628422	-0.194	4.989e-06	4.37989e-06
Ma549 LT50	3R	20475887	SNP	CG5794	FBgn0039214	upstream-122	C	T	T	0.2139	37	136	-0.1228	0.01509	0.0141773	0.07118	0.26	0.265185	-0.02583	0.6268	0.628422	-0.194	4.989e-06	4.37989e-06
Ma549 LT50	2L	9211197	SNP	tai	FBgn0041092	intron	A	G	G	0.116	21	160	-0.2822	5.962e-06	4.38455e-06	-0.2196	0.005866	0.00560376	-0.2509	0.0001462	0.00012884	-0.0626	0.2543	0.248756
Ma549 LT50	X	16940086	SNP			intergenic	C	A	C	0.5	88	88	-0.05542	0.1807	0.175843	0.1022	0.04803	0.0483292	0.02338	0.5904	0.589903	-0.1576	6.365e-06	4.46139e-06
Ma549 LT50	2L	16367011	INS	jhamt	FBgn0028841	downstream-35	ATATATCTTTTTGA	A	A	0.06936	12	161	0.007302	0.9291	0.928581	-0.3055	0.00295	0.00275456	-0.1491	0.08517	0.0822591	0.3128	3.827e-06	4.47302e-06
Ma549 LT50	3R	13982143	SNP			intergenic	T	G	G	0.0929	17	166	-0.0488	0.4778	0.481181	0.2169	0.01284	0.0128111	0.08407	0.2485	0.250682	-0.2657	5.599e-06	4.65842e-06
Ma549 LT50	2L	16367058	SNP	jhamt	FBgn0028841	downstream-81	G	T	T	0.06061	10	155	0.0372	0.6755	0.675318	-0.303	0.007053	0.00656782	-0.1329	0.1578	0.155928	0.3402	6.056e-06	4.73309e-06
Ma549 LT50	X	15664183	SNP	CG33172	FBgn0053172	nonsynonymous coding	G	C	C	0.1183	22	164	-0.2747	4.567e-06	4.9431e-06	-0.2226	0.004278	0.00406756	-0.2487	0.0001085	0.000104281	-0.05201	0.3276	0.327515
Ma549 LT50	X	15664183	SNP	CG17209	FBgn0030687	downstream-635	G	C	C	0.1183	22	164	-0.2747	4.567e-06	4.9431e-06	-0.2226	0.004278	0.00406756	-0.2487	0.0001085	0.000104281	-0.05201	0.3276	0.327515
Ma549 LT50	2L	19903409	DEL	sick	FBgn0263873	intron	G	GAG	GAG	0.2965	51	121	0.1404	0.002118	0.00175641	0.2545	9.857e-06	5.66002e-06	0.1974	4.146e-05	2.61671e-05	-0.1141	0.003459	0.00315841
Ma549 LT50	2L	5487205	SNP			intergenic	T	A	A	0.05348	10	177	0.39	7.16e-06	5.93932e-06	0.2805	0.01246	0.0116719	0.3353	0.0003035	0.000265949	0.1095	0.1519	0.1491
Ma549 LT50	3R	14419250	SNP	qin	FBgn0263974	intron	C	T	C	0.1484	27	155	-0.06719	0.2391	0.235716	0.1478	0.0405	0.0388373	0.04032	0.5049	0.501603	-0.215	7.419e-06	6.12632e-06
Ma549 LT50	3R	14419250	SNP	CG14304	FBgn0038629	synonymous coding	C	T	C	0.1484	27	155	-0.06719	0.2391	0.235716	0.1478	0.0405	0.0388373	0.04032	0.5049	0.501603	-0.215	7.419e-06	6.12632e-06
Ma549 LT50	X	12388116	SNP	Mks1	FBgn0030395	downstream-311	A	G	G	0.4803	73	79	-0.194	1.251e-05	6.50461e-06	-0.2132	0.0001535	0.000103584	-0.2036	1.356e-05	7.71743e-06	0.01917	0.6239	0.614093
Ma549 LT50	2L	19903447	SNP	sick	FBgn0263873	intron	A	C	C	0.3018	51	118	0.1571	0.0006187	0.000463914	0.2539	9.577e-06	6.50891e-06	0.2055	1.97e-05	1.25292e-05	-0.09672	0.0131	0.0129846
Ma549 LT50	2R	6719775	SNP	CG12344	FBgn0033558	intron	A	G	G	0.4907	79	82	-0.1315	0.001501	0.00192107	-0.2386	5.458e-06	6.64572e-06	-0.185	2.291e-05	3.02643e-05	0.1071	0.002977	0.00333841
Ma549 LT50	3L	17224527	SNP	Rbp6	FBgn0260943	intron	T	A	T	0.3785	67	110	-0.1161	0.00675	0.00545108	-0.2345	9.928e-06	6.67377e-06	-0.1753	8.686e-05	5.99134e-05	0.1184	0.001142	0.000930928
Ma549 LT50	2R	14657123	SNP	Mctp	FBgn0034389	intron	G	A	G	0.1858	34	149	-0.2258	8.518e-06	7.46642e-06	-0.1777	0.006708	0.00621822	-0.2017	0.0001973	0.000172733	-0.04807	0.281	0.279487
Ma549 LT50	2R	14657123	SNP	tRNA:CR30229	FBgn0050229	upstream-513	G	A	G	0.1858	34	149	-0.2258	8.518e-06	7.46642e-06	-0.1777	0.006708	0.00621822	-0.2017	0.0001973	0.000172733	-0.04807	0.281	0.279487
Ma549 LT50	3R	21334848	SNP	CG5111	FBgn0039343	downstream-847	C	G	C	0.3046	53	121	-0.1847	3.549e-05	2.48896e-05	-0.2291	4.151e-05	3.7633e-05	-0.2069	9.469e-06	7.4842e-06	0.04441	0.2527	0.248857
Ma549 LT50	2R	6719683	INS	CG12344	FBgn0033558	intron	A	AAAAAACA	A	0.4911	83	86	-0.1488	0.0004295	0.000300534	-0.2316	9.311e-06	7.54175e-06	-0.1902	1.631e-05	1.05868e-05	0.08273	0.0189	0.0207972
Ma549 LT50	3L	5955736	SNP			intergenic	A	T	T	0.05525	10	171	-0.05655	0.523	0.522978	0.2739	0.014	0.0139125	0.1087	0.2443	0.245025	-0.3305	1.146e-05	8.54597e-06
Ma549 LT50	2R	14551574	SNP	CG33136	FBgn0053136	downstream-893	A	G	G	0.2857	52	130	0.1877	1.98e-05	1.66469e-05	0.222	8.303e-05	6.23455e-05	0.2048	1.187e-05	8.56072e-06	-0.03426	0.3735	0.372158
Ma549 LT50	3L	10636238	SNP	CG32066	FBgn0052066	intron	T	C	C	0.1311	24	159	-0.2258	0.0001296	0.000112111	-0.3199	1.836e-05	1.4299e-05	-0.2728	1.115e-05	8.92895e-06	0.09408	0.06945	0.0654388
Ma549 LT50	3L	10636238	SNP	CG14154	FBgn0036093	downstream-129	T	C	C	0.1311	24	159	-0.2258	0.0001296	0.000112111	-0.3199	1.836e-05	1.4299e-05	-0.2728	1.115e-05	8.92895e-06	0.09408	0.06945	0.0654388
Ma549 LT50	3L	10636238	SNP	CG14153	FBgn0036094	upstream-390	T	C	C	0.1311	24	159	-0.2258	0.0001296	0.000112111	-0.3199	1.836e-05	1.4299e-05	-0.2728	1.115e-05	8.92895e-06	0.09408	0.06945	0.0654388
Ma549 LT50	2R	7053451	SNP	CG13229	FBgn0033579	intron	A	G	A	0.3642	63	110	0.07969	0.06825	0.0627143	0.2359	1.237e-05	8.98754e-06	0.1578	0.0005445	0.000421282	-0.1562	1.688e-05	1.52096e-05
Ma549 LT50	2R	7053451	SNP	shn	FBgn0003396	intron	A	G	A	0.3642	63	110	0.07969	0.06825	0.0627143	0.2359	1.237e-05	8.98754e-06	0.1578	0.0005445	0.000421282	-0.1562	1.688e-05	1.52096e-05
Ma549 LT50	2R	7045086	SNP	CG13229	FBgn0033579	intron	A	G	G	0.242	38	119	-0.1728	0.0008708	0.000537362	-0.2776	1.32e-05	9.37211e-06	-0.2252	2.953e-05	1.68849e-05	0.1048	0.01566	0.015511
Ma549 LT50	2R	7045083	SNP	CG13229	FBgn0033579	intron	A	T	T	0.2405	38	120	-0.1486	0.004059	0.00301067	-0.2773	1.404e-05	9.3994e-06	-0.213	8.237e-05	4.87694e-05	0.1287	0.002423	0.00281301
Ma549 LT50	3L	4099518	SNP	CG14995	FBgn0035497	intron	G	T	T	0.1196	22	162	-0.2668	1.134e-05	9.59399e-06	-0.2848	0.0002603	0.000217368	-0.2758	1.904e-05	1.5526e-05	0.01795	0.7392	0.735922
Ma549 LT50	2L	10087039	SNP	CG44153	FBgn0265002	intron	G	C	C	0.4181	74	103	-0.03005	0.4587	0.468501	0.1239	0.01869	0.0176233	0.04692	0.2826	0.284168	-0.1539	1.001e-05	9.63819e-06
Ma549 LT50	2R	14586168	SNP	Sik3	FBgn0262103	intron	T	G	T	0.4318	76	100	-0.05324	0.2088	0.197798	-0.2069	7.082e-05	5.70689e-05	-0.1301	0.003181	0.00266171	0.1536	1.225e-05	9.75021e-06
Ma549 LT50	2R	7045090	SNP	CG13229	FBgn0033579	intron	A	C	C	0.2327	37	122	-0.1667	0.001316	0.00093536	-0.2791	1.4e-05	9.76094e-06	-0.2229	3.846e-05	2.40615e-05	0.1125	0.01014	0.00984781
Ma549 LT50	3R	21731051	DEL	CR43259	FBgn0262904	downstream-380	T	TT	TT	0.09783	18	166	-0.1445	0.0334	0.0313712	-0.369	1.279e-05	9.80485e-06	-0.2568	0.0003058	0.000254142	0.2245	9.429e-05	8.08843e-05
Ma549 LT50	2L	19703424	SNP	Lar	FBgn0000464	intron	C	G	C	0.2126	37	137	0.02055	0.6825	0.683694	0.2075	0.000944	0.000991152	0.114	0.0305	0.0314555	-0.187	1.104e-05	9.81868e-06
Ma549 LT50	3R	24503653	SNP	CG9990	FBgn0039594	intron	T	G	T	0.4873	77	81	0.1863	6.452e-06	1.02721e-05	0.1468	0.006376	0.00698004	0.1665	0.0001511	0.000215023	0.03955	0.3031	0.288026
PA14 LT50	3R	13191612	SNP	beat-IIa	FBgn0038498	5' UTR	T	G	T	0.2113	15	56	0.9129	8.411e-08	4.35484e-07	0.8899	4.549e-05	9.38244e-05	0.9014	5.371e-07	2.32987e-06	0.02302	0.8814	0.880081
PA14 LT50	X	14034134	SNP			intergenic	C	A	C	0.2152	17	62	-0.2489	0.1827	0.172915	0.4216	0.06482	0.0578242	0.08632	0.662	0.653199	-0.6705	5.348e-07	4.77689e-07
PA14 LT50	2R	11690142	SNP	Zasp52	FBgn0083919	intron	C	A	A	0.1375	11	69	0.1625	0.4638	0.4549	-0.6303	0.0185	0.0160498	-0.2339	0.3139	0.30332	0.7928	7.84e-07	5.23056e-07
PA14 LT50	3L	16421446	SNP	dsx-c73A	FBgn0261799	intron	G	A	G	0.2237	17	59	0.8419	8.827e-07	9.59726e-07	0.7688	0.0004489	0.000407896	0.8054	9.901e-06	9.85815e-06	0.07308	0.6204	0.612767
PA14 LT50	3L	16421446	SNP	CG33158	FBgn0053158	intron	G	A	G	0.2237	17	59	0.8419	8.827e-07	9.59726e-07	0.7688	0.0004489	0.000407896	0.8054	9.901e-06	9.85815e-06	0.07308	0.6204	0.612767
PA14 LT50	X	21305595	SNP	CG42343	FBgn0259245	intron	T	C	C	0.05263	4	72	-0.07361	0.8304	0.830855	-1.302	0.00157	0.00145149	-0.6876	0.05368	0.0538289	1.228	2.114e-06	9.86024e-07
PA14 LT50	X	21305596	DEL	CG42343	FBgn0259245	intron	G	GTT	GTT	0.05263	4	72	-0.07361	0.8304	0.830855	-1.302	0.00157	0.00145149	-0.6876	0.05368	0.0538289	1.228	2.114e-06	9.86024e-07
PA14 LT50	X	21305521	DEL	CG42343	FBgn0259245	intron	A	ACGTCT	ACGTCT	0.05128	4	74	-0.06944	0.8378	0.840196	-1.295	0.001502	0.00152506	-0.6823	0.05256	0.0555687	1.226	2.338e-06	1.01868e-06
PA14 LT50	X	21305528	SNP	CG42343	FBgn0259245	intron	T	G	G	0.05128	4	74	-0.06944	0.8378	0.840196	-1.295	0.001502	0.00152506	-0.6823	0.05256	0.0555687	1.226	2.338e-06	1.01868e-06
PA14 LT50	X	21305531	DEL	CG42343	FBgn0259245	intron	G	TTTTCAAC	TTTTCAAC	0.05128	4	74	-0.06944	0.8378	0.840196	-1.295	0.001502	0.00152506	-0.6823	0.05256	0.0555687	1.226	2.338e-06	1.01868e-06
PA14 LT50	X	21305543	SNP	CG42343	FBgn0259245	intron	G	C	C	0.05128	4	74	-0.06944	0.8378	0.840196	-1.295	0.001502	0.00152506	-0.6823	0.05256	0.0555687	1.226	2.338e-06	1.01868e-06
PA14 LT50	X	21305561	DEL	CG42343	FBgn0259245	intron	T	TTCTCG	TTCTCG	0.05128	4	74	-0.06944	0.8378	0.840196	-1.295	0.001502	0.00152506	-0.6823	0.05256	0.0555687	1.226	2.338e-06	1.01868e-06
PA14 LT50	X	21305569	SNP	CG42343	FBgn0259245	intron	A	T	T	0.05128	4	74	-0.06944	0.8378	0.840196	-1.295	0.001502	0.00152506	-0.6823	0.05256	0.0555687	1.226	2.338e-06	1.01868e-06
PA14 LT50	X	21305571	DEL	CG42343	FBgn0259245	intron	T	TTAGTCTTTTATTTCCAGTT	TTAGTCTTTTATTTCCAGTT	0.05128	4	74	-0.06944	0.8378	0.840196	-1.295	0.001502	0.00152506	-0.6823	0.05256	0.0555687	1.226	2.338e-06	1.01868e-06
PA14 LT50	X	3593479	SNP	Mnt	FBgn0023215	synonymous coding	A	G	G	0.1538	12	66	-0.6682	0.001426	0.0010406	-1.166	2.416e-06	1.16535e-06	-0.9172	1.983e-05	1.00979e-05	0.4979	0.00178	0.001849
PA14 LT50	X	12360444	SNP	CG42258	FBgn0259143	intron	A	C	C	0.3478	24	45	0.7657	3.812e-06	1.26426e-06	0.8165	7.929e-05	3.37703e-05	0.7911	5.656e-06	1.80374e-06	-0.05086	0.7113	0.701354
PA14 LT50	2R	4435693	DEL			intergenic	A	TACG	TACG	0.0625	5	75	-0.2841	0.3675	0.357974	-1.375	0.0002036	0.00015058	-0.8298	0.01042	0.00898622	1.091	2.321e-06	1.37722e-06
PA14 LT50	2R	4435685	MNP			intergenic	GAA	CTG	CTG	0.06173	5	76	-0.2893	0.3565	0.349008	-1.38	0.0001792	0.000141398	-0.8347	0.009626	0.00854337	1.091	2.006e-06	1.38231e-06
PA14 LT50	2R	11849590	SNP	Strn-Mlck	FBgn0265045	intron	G	T	T	0.05	4	76	-0.9952	0.003401	0.00297622	-1.885	1.24e-06	1.58616e-06	-1.44	2.458e-05	2.44015e-05	0.8903	0.0006016	0.000610747
PA14 LT50	2R	12608306	SNP	CG30463	FBgn0050463	intron	C	T	T	0.2308	18	60	0.8032	2.524e-06	1.84018e-06	0.6129	0.003948	0.00439166	0.708	7.889e-05	8.40574e-05	0.1903	0.1793	0.175019
PA14 LT50	X	18815421	DEL			intergenic	G	GG	GG	0.4143	29	41	0.5786	0.0002427	0.000210807	0.8868	3.685e-06	1.85081e-06	0.7327	7.928e-06	4.60144e-06	-0.3082	0.01334	0.0136908
PA14 LT50	3L	16421447	SNP	dsx-c73A	FBgn0261799	intron	G	A	G	0.2208	17	60	0.814	4.32e-06	2.33043e-06	0.7399	0.0009282	0.000677688	0.7769	3.541e-05	2.10042e-05	0.07413	0.6123	0.606987
PA14 LT50	3L	16421447	SNP	CG33158	FBgn0053158	intron	G	A	G	0.2208	17	60	0.814	4.32e-06	2.33043e-06	0.7399	0.0009282	0.000677688	0.7769	3.541e-05	2.10042e-05	0.07413	0.6123	0.606987
PA14 LT50	2R	6832588	SNP			intergenic	C	T	T	0.2051	16	62	-0.2381	0.2162	0.203435	-0.8853	8.088e-05	5.29832e-05	-0.5617	0.004311	0.00340513	0.6472	5.317e-06	2.60725e-06
PA14 LT50	3L	6113230	SNP	Ets65A	FBgn0005658	intron	C	A	A	0.4231	33	45	0.03347	0.8331	0.827683	-0.4952	0.009062	0.00711077	-0.2309	0.1617	0.148789	0.5287	5.502e-06	2.64485e-06
PA14 LT50	3R	10945480	SNP	CG42788	FBgn0261859	intron	T	C	C	0.3333	24	48	0.6458	7.237e-05	5.21048e-05	0.8804	2.428e-06	4.88251e-06	0.7631	3.03e-06	3.5067e-06	-0.2346	0.06209	0.0710233
PA14 LT50	2R	9976530	SNP	Prosap	FBgn0040752	intron	G	A	A	0.125	10	70	-0.3636	0.1131	0.106086	-1.134	2.344e-05	1.53833e-05	-0.7486	0.001435	0.00112427	0.7699	5.231e-06	3.68654e-06
PA14 LT50	3R	1999668	SNP	Osi1	FBgn0037406	nonsynonymous coding	T	C	C	0.1579	12	64	-0.1336	0.5318	0.526146	-0.8499	0.0008009	0.000648697	-0.4918	0.02584	0.0237308	0.7162	6.261e-06	3.71421e-06
PA14 LT50	3L	9726335	SNP	CG6749	FBgn0036040	synonymous coding	A	C	C	0.1974	15	61	-0.8371	4.233e-06	3.90642e-06	-0.6127	0.005249	0.00813307	-0.7249	0.0001148	0.000185783	-0.2244	0.125	0.135395
PA14 LT50	2R	6832530	DEL			intergenic	T	TT	TT	0.2179	17	61	-0.0939	0.6217	0.609566	-0.7171	0.001476	0.000991888	-0.4055	0.03919	0.0327333	0.6232	8.18e-06	3.90691e-06
PA14 LT50	2R	10510496	SNP	Uhg5	FBgn0083123	Exon	G	A	G	0.2436	19	59	-0.4773	0.005692	0.00577526	-0.9367	4.741e-06	3.95706e-06	-0.707	6.272e-05	6.13068e-05	0.4594	0.0007726	0.000582418
PA14 LT50	2R	10510496	SNP	snoRNA:Me18S-A1061	FBgn0082952	upstream-51	G	A	G	0.2436	19	59	-0.4773	0.005692	0.00577526	-0.9367	4.741e-06	3.95706e-06	-0.707	6.272e-05	6.13068e-05	0.4594	0.0007726	0.000582418
PA14 LT50	2R	10510496	SNP	snoRNA:Me18S-G1952	FBgn0082950	downstream-114	G	A	G	0.2436	19	59	-0.4773	0.005692	0.00577526	-0.9367	4.741e-06	3.95706e-06	-0.707	6.272e-05	6.13068e-05	0.4594	0.0007726	0.000582418
PA14 LT50	2R	10510496	SNP	snoRNA:Me28S-A992	FBgn0082941	upstream-285	G	A	G	0.2436	19	59	-0.4773	0.005692	0.00577526	-0.9367	4.741e-06	3.95706e-06	-0.707	6.272e-05	6.13068e-05	0.4594	0.0007726	0.000582418
PA14 LT50	2R	10510496	SNP	snoRNA:Me28S-U1848	FBgn0082926	downstream-342	G	A	G	0.2436	19	59	-0.4773	0.005692	0.00577526	-0.9367	4.741e-06	3.95706e-06	-0.707	6.272e-05	6.13068e-05	0.4594	0.0007726	0.000582418
PA14 LT50	2R	10510496	SNP	snoRNA:Me28S-G2703a	FBgn0082931	upstream-526	G	A	G	0.2436	19	59	-0.4773	0.005692	0.00577526	-0.9367	4.741e-06	3.95706e-06	-0.707	6.272e-05	6.13068e-05	0.4594	0.0007726	0.000582418
PA14 LT50	2R	10510496	SNP	snoRNA:Me28S-C3227b	FBgn0082939	downstream-582	G	A	G	0.2436	19	59	-0.4773	0.005692	0.00577526	-0.9367	4.741e-06	3.95706e-06	-0.707	6.272e-05	6.13068e-05	0.4594	0.0007726	0.000582418
PA14 LT50	2R	10510496	SNP	snoRNA:Me28S-G2703b	FBgn0082930	upstream-773	G	A	G	0.2436	19	59	-0.4773	0.005692	0.00577526	-0.9367	4.741e-06	3.95706e-06	-0.707	6.272e-05	6.13068e-05	0.4594	0.0007726	0.000582418
PA14 LT50	2R	10510496	SNP	snoRNA:Me28S-C3227a	FBgn0082940	downstream-824	G	A	G	0.2436	19	59	-0.4773	0.005692	0.00577526	-0.9367	4.741e-06	3.95706e-06	-0.707	6.272e-05	6.13068e-05	0.4594	0.0007726	0.000582418
PA14 LT50	2R	17710557	SNP	CG13492	FBgn0034662	synonymous coding	A	G	G	0.1013	8	71	1.082	5.136e-06	4.04816e-06	1	0.0008811	0.00071551	1.041	3.589e-05	2.75984e-05	0.08152	0.682	0.67694
PA14 LT50	3R	7451267	DEL	CG6813	FBgn0037923	codon deletion	T	TCTT	TCTT	0.06579	5	71	-0.868	0.005624	0.00414245	-1.635	7.587e-06	4.44572e-06	-1.252	8.296e-05	5.13591e-05	0.7675	0.001597	0.00109742
PA14 LT50	3R	7451267	DEL	CG6808	FBgn0037921	5' UTR	T	TCTT	TCTT	0.06579	5	71	-0.868	0.005624	0.00414245	-1.635	7.587e-06	4.44572e-06	-1.252	8.296e-05	5.13591e-05	0.7675	0.001597	0.00109742
PA14 LT50	3R	7451267	DEL	CG14711	FBgn0037922	downstream-598	T	TCTT	TCTT	0.06579	5	71	-0.868	0.005624	0.00414245	-1.635	7.587e-06	4.44572e-06	-1.252	8.296e-05	5.13591e-05	0.7675	0.001597	0.00109742
PA14 LT50	3L	16421458	SNP	dsx-c73A	FBgn0261799	intron	T	A	T	0.2237	17	59	0.7952	5.133e-06	4.48283e-06	0.7212	0.001165	0.000966254	0.7582	4.382e-05	3.61177e-05	0.07393	0.6163	0.608608
PA14 LT50	3L	16421458	SNP	CG33158	FBgn0053158	intron	T	A	T	0.2237	17	59	0.7952	5.133e-06	4.48283e-06	0.7212	0.001165	0.000966254	0.7582	4.382e-05	3.61177e-05	0.07393	0.6163	0.608608
PA14 LT50	3L	8278603	SNP	cert	FBgn0027569	intron	G	T	G	0.3117	24	53	0.5331	0.0009393	0.00083444	0.8687	8.604e-06	4.57183e-06	0.7009	2.718e-05	1.79068e-05	-0.3356	0.009124	0.00792813
PA14 LT50	2R	6832333	SNP			intergenic	T	G	G	0.2405	19	60	-0.1803	0.3174	0.305815	-0.7747	0.000243	0.000182964	-0.4775	0.009785	0.00831689	0.5944	7.308e-06	4.58355e-06
PA14 LT50	3L	10595382	SNP			intergenic	G	T	T	0.2597	20	57	0.5972	0.0004773	0.000372171	0.9163	7.125e-06	4.74536e-06	0.7567	1.507e-05	1.10169e-05	-0.3191	0.02206	0.0173145
PA14 LT50	X	3593079	DEL	Mnt	FBgn0023215	intron	C	TTGTCAAA	TTGTCAAA	0.1625	13	67	-0.6029	0.002726	0.00228419	-1.068	7.315e-06	4.80443e-06	-0.8354	5.239e-05	3.55447e-05	0.465	0.002572	0.00265943
PA14 LT50	X	13062208	SNP	CG34411	FBgn0085440	intron	G	C	C	0.1111	9	72	-0.1914	0.426	0.418772	-0.9874	0.0005013	0.000408031	-0.5894	0.01733	0.015639	0.796	6.881e-06	4.92347e-06
PA14 LT50	2R	13575021	SNP	HPS4	FBgn0034261	intron	T	C	C	0.4805	37	40	-0.1205	0.4317	0.430122	0.392	0.03128	0.033754	0.1357	0.3911	0.395683	-0.5125	6.986e-06	5.17711e-06
PA14 LT50	2R	17710583	SNP	CG13492	FBgn0034662	nonsynonymous coding	T	C	C	0.1	8	72	1.069	7.814e-06	5.34728e-06	0.9912	0.001037	0.00079825	1.03	4.887e-05	3.37035e-05	0.0778	0.6957	0.690729
PA14 LT50	3L	16533880	SNP	CG43373	FBgn0263131	intron	G	A	G	0.2917	21	51	0.5919	0.0006037	0.000408917	0.9071	1.339e-05	5.73726e-06	0.7495	2.601e-05	1.29702e-05	-0.3152	0.02343	0.0184962
PA14 LT50	3L	885108	SNP	CG32479	FBgn0052479	intron	G	C	C	0.2152	17	62	-0.7822	7.33e-06	5.87734e-06	-0.6018	0.005901	0.00613181	-0.692	0.0001945	0.000171343	-0.1804	0.1847	0.207121
PA14 LT50	2R	13575011	SNP	HPS4	FBgn0034261	intron	A	C	C	0.4872	38	40	-0.1533	0.322	0.311716	0.3522	0.05457	0.0553613	0.09948	0.5339	0.531198	-0.5055	7.161e-06	6.12091e-06
PA14 LT50	X	18815435	SNP			intergenic	C	T	T	0.44	33	42	0.4795	0.001692	0.00153591	0.8112	6.977e-06	6.20829e-06	0.6454	3.608e-05	3.12369e-05	-0.3317	0.005429	0.00541475
PA14 LT50	3L	9725353	SNP	CG6749	FBgn0036040	synonymous coding	A	G	G	0.2895	22	54	-0.7206	8.123e-06	6.30702e-06	-0.5605	0.005695	0.00571671	-0.6405	0.0001992	0.000166253	-0.1601	0.2026	0.225665
PA14 LT50	3L	15535841	SNP	CrebA	FBgn0004396	intron	C	A	A	0.2208	17	60	0.3084	0.1029	0.0915208	-0.3034	0.1888	0.175996	0.002467	0.9901	0.989795	0.6118	1.33e-05	6.45203e-06
PA14 LT50	3L	5804561	SNP	CG5537	FBgn0035639	synonymous coding	G	A	A	0.1169	9	68	-0.5769	0.01498	0.0135258	-1.234	8.145e-06	6.55621e-06	-0.9055	0.0001684	0.000145443	0.6573	0.0003628	0.000234771
PA14 LT50	3L	5804561	SNP	S6k	FBgn0015806	upstream-530	G	A	A	0.1169	9	68	-0.5769	0.01498	0.0135258	-1.234	8.145e-06	6.55621e-06	-0.9055	0.0001684	0.000145443	0.6573	0.0003628	0.000234771
PA14 LT50	3L	5804561	SNP	mad2	FBgn0035640	downstream-674	G	A	A	0.1169	9	68	-0.5769	0.01498	0.0135258	-1.234	8.145e-06	6.55621e-06	-0.9055	0.0001684	0.000145443	0.6573	0.0003628	0.000234771
PA14 LT50	2R	17658426	SNP	CG30395	FBgn0050395	downstream-725	C	G	G	0.2533	19	56	0.7537	1.61e-05	6.8762e-06	0.7056	0.001223	0.00080498	0.7297	7.327e-05	3.77521e-05	0.04805	0.7394	0.730177
PA14 LT50	3L	7590221	SNP	CG33275	FBgn0035802	intron	A	G	G	0.1467	11	64	0.9263	1.568e-06	6.92903e-06	0.9126	0.0003626	0.000401315	0.9195	1.16e-05	2.27615e-05	0.01364	0.9367	0.936546
PA14 LT50	X	14034223	SNP			intergenic	T	C	T	0.2027	15	59	-0.2471	0.2039	0.200483	0.3948	0.08827	0.0933631	0.07383	0.7149	0.716034	-0.6419	3.997e-06	6.9464e-06
PA14 LT50	3L	9726416	SNP	CG6749	FBgn0036040	synonymous coding	T	C	C	0.443	35	44	0.5683	0.0001356	8.91812e-05	0.7755	1.649e-05	9.58695e-06	0.6719	1.229e-05	7.10896e-06	-0.2072	0.08723	0.0785735
PA14 LT50	3L	9726416	SNP	mir-4986	FBgn0263541	downstream-343	T	C	C	0.443	35	44	0.5683	0.0001356	8.91812e-05	0.7755	1.649e-05	9.58695e-06	0.6719	1.229e-05	7.10896e-06	-0.2072	0.08723	0.0785735
PA14 LT50	3L	9726416	SNP	CG42268	FBgn0259163	downstream-696	T	C	C	0.443	35	44	0.5683	0.0001356	8.91812e-05	0.7755	1.649e-05	9.58695e-06	0.6719	1.229e-05	7.10896e-06	-0.2072	0.08723	0.0785735
PA14 LT50	2L	6070628	SNP	CG9154	FBgn0031777	5' UTR	T	A	A	0.05063	4	75	-0.4175	0.2361	0.223174	-1.554	0.000176	0.000113601	-0.9856	0.006457	0.00508286	1.136	1.308e-05	7.41121e-06
PA14 LT50	2L	6070628	SNP	Kr-h2	FBgn0028419	upstream-362	T	A	A	0.05063	4	75	-0.4175	0.2361	0.223174	-1.554	0.000176	0.000113601	-0.9856	0.006457	0.00508286	1.136	1.308e-05	7.41121e-06
PA14 LT50	2L	6070628	SNP	CG13993	FBgn0031776	downstream-790	T	A	A	0.05063	4	75	-0.4175	0.2361	0.223174	-1.554	0.000176	0.000113601	-0.9856	0.006457	0.00508286	1.136	1.308e-05	7.41121e-06
PA14 LT50	X	12760671	SNP	Pde9	FBgn0259171	intron	A	G	A	0.3867	29	46	0.05921	0.7029	0.709647	-0.4656	0.01166	0.014843	-0.2032	0.2033	0.220208	0.5248	1.12e-05	7.47216e-06
PA14 LT50	2L	10135017	SNP	CG44153	FBgn0265002	intron	T	C	C	0.2895	22	54	0.7143	1.299e-05	7.78514e-06	0.739	0.0001964	0.000205593	0.7266	1.763e-05	1.48915e-05	-0.02468	0.8532	0.852554
PA14 LT50	2L	3182701	SNP	CG34393	FBgn0085422	intron	T	C	T	0.3766	29	48	-0.6414	3.006e-05	1.72284e-05	-0.7479	7.453e-05	4.6134e-05	-0.6946	1.381e-05	7.90232e-06	0.1065	0.4044	0.387265
PA14 LT50	2R	15879813	DEL			intergenic	TACCGCTT	T	TACCGCTT	0.3896	30	47	0.4812	0.001675	0.00155645	0.8045	1.366e-05	8.45494e-06	0.6428	4.91e-05	3.70974e-05	-0.3233	0.008409	0.00704716
PA14 LT50	2R	6832514	SNP			intergenic	C	A	A	0.2025	16	63	-0.227	0.2378	0.224768	-0.8418	0.0001968	0.000127773	-0.5344	0.006805	0.00537213	0.6148	1.568e-05	8.97128e-06
PA14 LT50	X	22330117	SNP			intergenic	T	C	T	0.3896	30	47	-0.2732	0.08804	0.0785954	0.2383	0.2278	0.211799	-0.01742	0.9182	0.91545	-0.5115	1.845e-05	9.67958e-06
PA14 LT50	X	16540099	INS	mthl1	FBgn0030766	intron	T	TT	T	0.2051	16	62	-0.5633	0.00264	0.00205532	-0.9591	1.911e-05	9.81311e-06	-0.7612	8.023e-05	4.806e-05	0.3958	0.007435	0.0059191
PA14 LT50	3L	7645052	SNP	CG32373	FBgn0052373	intron	T	C	T	0.1714	12	58	0.8146	1.69e-05	5.79988e-05	1.031	3.355e-05	2.96223e-05	0.9229	7.298e-06	1.11551e-05	-0.2165	0.1776	0.191158
PA14 LT50	3L	7645052	SNP	CG7492	FBgn0035807	3' UTR	T	C	T	0.1714	12	58	0.8146	1.69e-05	5.79988e-05	1.031	3.355e-05	2.96223e-05	0.9229	7.298e-06	1.11551e-05	-0.2165	0.1776	0.191158
PA14 LT50	3L	7645052	SNP	PGRP-SD	FBgn0035806	downstream-52	T	C	T	0.1714	12	58	0.8146	1.69e-05	5.79988e-05	1.031	3.355e-05	2.96223e-05	0.9229	7.298e-06	1.11551e-05	-0.2165	0.1776	0.191158
PA14 LT50	3R	7020417	SNP			intergenic	A	G	A	0.3803	27	44	-0.5584	0.000414	0.000405418	-0.8307	5.611e-06	1.14085e-05	-0.6946	1.167e-05	1.89678e-05	0.2723	0.03415	0.0313689
PA14 LT50	3L	5804660	SNP	CG5537	FBgn0035639	synonymous coding	A	G	G	0.09333	7	68	-0.7137	0.007611	0.00610984	-1.338	9.815e-06	1.37189e-05	-1.026	0.0001292	0.000118222	0.6242	0.001594	0.00204129
PA14 LT50	3L	5804660	SNP	mad2	FBgn0035640	downstream-575	A	G	G	0.09333	7	68	-0.7137	0.007611	0.00610984	-1.338	9.815e-06	1.37189e-05	-1.026	0.0001292	0.000118222	0.6242	0.001594	0.00204129
PA14 LT50	3L	5804660	SNP	S6k	FBgn0015806	upstream-629	A	G	G	0.09333	7	68	-0.7137	0.007611	0.00610984	-1.338	9.815e-06	1.37189e-05	-1.026	0.0001292	0.000118222	0.6242	0.001594	0.00204129
PA14 LT50	X	6004560	SNP	Ca-alpha1T	FBgn0264386	intron	A	G	G	0.3506	27	50	-0.1171	0.4665	0.464158	0.3864	0.0426	0.0459704	0.1347	0.4201	0.421053	-0.5035	8.251e-06	2.22066e-05
Ma549 CV	X	15807890	SNP	CG8909	FBgn0030706	synonymous coding	T	C	C	0.09945	18	163				-0.03314	3.128e-07	3.22272e-07
Ma549 CV	3L	10220159	SNP			intergenic	T	C	C	0.06557	12	171				-0.03935	5.869e-07	4.6093e-07
Ma549 CV	2L	14576068	SNP			intergenic	T	C	C	0.07609	14	170				-0.03645	7.443e-07	5.35461e-07
Ma549 CV	3R	27085963	SNP	CG18672	FBgn0040628	upstream-6	T	C	C	0.09189	17	168				-0.03286	9.806e-07	8.12927e-07
Ma549 CV	3R	27085963	SNP	CG3669	FBgn0039838	downstream-192	T	C	C	0.09189	17	168				-0.03286	9.806e-07	8.12927e-07
Ma549 CV	3R	11902160	SNP	Mhcl	FBgn0026059	intron	G	C	C	0.2529	44	130				-0.02226	6.359e-07	1.10183e-06
Ma549 CV	3R	27085914	SNP	CG18672	FBgn0040628	upstream-55	T	G	G	0.08065	15	171				-0.03434	1.284e-06	1.12878e-06
Ma549 CV	3R	27085914	SNP	CG3669	FBgn0039838	downstream-143	T	G	G	0.08065	15	171				-0.03434	1.284e-06	1.12878e-06
Ma549 CV	3L	4979076	SNP	Con	FBgn0005775	intron	T	A	A	0.06011	11	172				-0.03933	1.93e-06	1.39751e-06
Ma549 CV	3L	4979076	SNP	CG17030	FBgn0035584	downstream-905	T	A	A	0.06011	11	172				-0.03933	1.93e-06	1.39751e-06
Ma549 CV	X	19480257	SNP	CG14204	FBgn0031032	intron	C	A	A	0.125	23	161				-0.028	2.334e-06	1.66165e-06
Ma549 CV	2L	15357963	SNP			intergenic	A	C	C	0.05435	10	174				-0.04084	1.738e-06	1.67437e-06
Ma549 CV	3R	11902161	SNP	Mhcl	FBgn0026059	intron	C	T	T	0.2384	41	131				-0.02236	1.437e-06	1.89515e-06
Ma549 CV	2L	6264530	SNP	Ddr	FBgn0053531	intron	A	T	T	0.28	49	126				-0.02103	3.101e-06	1.92356e-06
Ma549 CV	2L	6264530	SNP	CG13983	FBgn0031792	upstream-40	A	T	T	0.28	49	126				-0.02103	3.101e-06	1.92356e-06
Ma549 CV	3L	8243774	SNP	Dscam4	FBgn0263219	intron	T	G	G	0.05525	10	171				-0.04059	2.604e-06	1.97013e-06
Ma549 CV	3L	18276205	SNP			intergenic	G	A	A	0.07955	14	162				-0.03444	3.205e-06	2.47809e-06
Ma549 CV	3L	16191114	DEL	CG33687	FBgn0053687	codon change plus codon deletion	A	ACAGAACGTT	ACAGAACGTT	0.06077	11	170				-0.03835	2.866e-06	2.651e-06
Ma549 CV	X	17174475	SNP	f	FBgn0262111	3' UTR	G	T	T	0.105	19	162				-0.02976	3.562e-06	2.96079e-06
Ma549 CV	2L	6264382	SNP	Ddr	FBgn0053531	intron	A	G	G	0.3471	59	111				-0.01961	8.083e-06	3.59554e-06
Ma549 CV	2L	6264382	SNP	CG13983	FBgn0031792	synonymous coding	A	G	G	0.3471	59	111				-0.01961	8.083e-06	3.59554e-06
Ma549 CV	3R	27086143	SNP	CG18672	FBgn0040628	synonymous coding	T	G	G	0.08696	16	168				-0.0318	4.285e-06	3.73811e-06
Ma549 CV	3R	27086143	SNP	CG3669	FBgn0039838	downstream-372	T	G	G	0.08696	16	168				-0.0318	4.285e-06	3.73811e-06
Ma549 CV	3L	1577394	SNP	CG13917	FBgn0035237	intron	C	T	T	0.4754	87	96				0.01794	5.774e-06	3.97289e-06
Ma549 CV	X	18661452	SNP	CCKLR-17D3	FBgn0030954	intron	T	G	T	0.1514	28	157				-0.02486	4.737e-06	3.97963e-06
Ma549 CV	3R	27077024	SNP	qless	FBgn0051005	intron	A	C	C	0.07692	14	168				-0.03368	5.415e-06	4.08748e-06
Ma549 CV	2R	3208174	SNP	Dscam	FBgn0033159	3' UTR	G	A	A	0.1	18	162				-0.02982	4.763e-06	4.9874e-06
Ma549 CV	3L	1070547	SNP	bab1	FBgn0004870	intron	C	T	C	0.3459	64	121				-0.01854	6.104e-06	5.08504e-06
Ma549 CV	2R	13052459	INS	CG10953	FBgn0034204	downstream-129	ATCAACAAG	A	A	0.05495	10	172				-0.03896	6.748e-06	5.23703e-06
Ma549 CV	3L	10712249	SNP			intergenic	A	C	A	0.3464	62	117				0.01878	8.343e-06	5.50395e-06
Ma549 CV	2L	10211976	SNP	CG4901	FBgn0032194	synonymous coding	C	T	T	0.08556	16	171				-0.03123	6.807e-06	5.57061e-06
Ma549 CV	2L	14576301	SNP			intergenic	A	C	C	0.07182	13	168				-0.03439	4.943e-06	5.58073e-06
Ma549 CV	2R	19433561	SNP	wmd	FBgn0034876	intron	T	C	C	0.0663	12	169				-0.03561	7.238e-06	5.85336e-06
Ma549 CV	3L	1577152	SNP	CG13917	FBgn0035237	intron	T	C	T	0.4208	77	106				-0.01784	8.43e-06	5.88371e-06
Ma549 CV	3L	16832183	SNP			intergenic	T	C	C	0.281	43	110				-0.02143	3.24e-06	5.92223e-06
Ma549 CV	3L	18321697	SNP			intergenic	A	T	T	0.09497	17	162				-0.03023	7.917e-06	6.59288e-06
Ma549 CV	3R	14818533	SNP	gukh	FBgn0026239	intron	T	G	G	0.1017	18	159				-0.02946	6.993e-06	6.7138e-06
Ma549 CV	X	19480230	SNP	CG14204	FBgn0031032	intron	T	G	G	0.05	9	171				-0.04048	8.477e-06	6.86918e-06
Ma549 CV	X	18949477	SNP			intergenic	T	G	G	0.08556	16	171				-0.03094	8.202e-06	6.88771e-06
Ma549 CV	X	17174145	SNP	f	FBgn0262111	synonymous coding	A	G	G	0.1304	24	160				-0.02589	8.112e-06	6.94334e-06
Ma549 CV	3L	16774363	DEL	CG9705	FBgn0036661	intron	TACAT	T	TACAT	0.09942	17	154				-0.0302	9.436e-06	7.10969e-06
Ma549 CV	X	18949475	INS			intergenic	TTATTATTATATTACATTATA	C	C	0.08511	16	172				-0.03083	8.533e-06	7.42354e-06
Ma549 CV	3R	9296968	SNP			intergenic	A	G	G	0.1006	16	143				-0.03107	9.525e-06	7.55052e-06
Ma549 CV	2L	14576306	DEL			intergenic	G	GCAT	GCAT	0.07182	13	168				-0.03386	9.765e-06	7.89811e-06
Ma549 CV	X	17175065	DEL	f	FBgn0262111	downstream-69	A	AATGCGAGCGCGAAATTTTATTA	AATGCGAGCGCGAAATTTTATTA	0.1297	24	161				-0.02573	8.659e-06	7.9375e-06
Ma549 CV	X	17175065	DEL	CG8664	FBgn0030836	downstream-744	A	AATGCGAGCGCGAAATTTTATTA	AATGCGAGCGCGAAATTTTATTA	0.1297	24	161				-0.02573	8.659e-06	7.9375e-06
Ma549 CV	2L	6264354	SNP	Ddr	FBgn0053531	intron	G	A	A	0.1742	31	147				-0.02317	1.177e-05	8.45374e-06
Ma549 CV	2L	6264354	SNP	CG13983	FBgn0031792	intron	G	A	A	0.1742	31	147				-0.02317	1.177e-05	8.45374e-06
Ma549 CV	2R	17060129	SNP	Xpd	FBgn0261850	synonymous coding	G	A	G	0.07692	14	168				-0.03252	1.018e-05	8.987e-06
Ma549 CV	3L	1097193	SNP	bab1	FBgn0004870	intron	C	T	T	0.3152	58	126				-0.01855	1.069e-05	9.03559e-06
Ma549 CV	2R	10723405	SNP			intergenic	T	A	A	0.2841	50	126				-0.01953	9.161e-06	9.07477e-06
Ma549 CV	X	17175089	SNP	f	FBgn0262111	downstream-92	A	T	T	0.1297	24	161				-0.02551	1.054e-05	9.56721e-06
Ma549 CV	X	17175089	SNP	CG8664	FBgn0030836	downstream-721	A	T	T	0.1297	24	161				-0.02551	1.054e-05	9.56721e-06
Ma549 CV	3L	18288837	SNP	CR43306	FBgn0262998	exon	C	T	T	0.06111	11	169				-0.03625	9.831e-06	9.70067e-06
Ma549 CV	3R	26192344	DEL	hdc	FBgn0010113	3' UTR	A	AA	AA	0.07647	13	157				-0.03349	6.901e-06	1.05663e-05
