# Supplementary material for: The genetic basis for variation in resistance to infection in the Drosophila melanogaster genetic reference panel
Source: PLoS Pathog. 2017 Mar 3;13(3):e1006260. doi: 10.1371/journal.ppat.1006260 (PMC5352145; doi:10.1371/journal.ppat.1006260)
Supplement: S5 Table — (XLSX) [file ppat.1006260.s005.xlsx]

## Sheet: Sheet1
Search Term	Fly GeneID	FlyBase	Fly Symbol	Human GeneID	Human Symbol	DIOPT Score	MeSH Category	Disease/Trait (?)	Source
ash2	42936	FBgn0000139	ash2	9070	ASH2L	11	Y01	Menopause (age at onset)	GWAS
Lar	35259	FBgn0000464	Lar	5792	PTPRF	9	C10, C18	Amyotrophic lateral sclerosis (age of onset)	GWAS
				5789	PTPRD	9	C08	Airflow obstruction	GWAS
							F03	Attention deficit hyperactivity disorder and conduct disorder	GWAS
							C11	Myopia (pathological)	GWAS
							Y02	Obesity-related traits	GWAS
							Y01	Palmitic acid (16:0) plasma levels	GWAS
							C10	Partial epilepsies	GWAS
							Y01	Platelet aggregation	GWAS
							C10, F03	Restless legs syndrome	GWAS
							Y01	Temperament	GWAS
							C18, C19	Type 2 diabetes	GWAS
				5802	PTPRS	7	No disease terms found.
S	33281	FBgn0003310	S	No appropriate ortholog found.
tko	31228	FBgn0003714	tko	6183	MRPS12	10	No disease terms found.
Rdl	39054	FBgn0004244	Rdl	441509	GLRA4	4	No disease terms found.
				8001	GLRA3	3	No disease terms found.
				2742	GLRA2	3	No disease terms found.
				2741	GLRA1	3	C05, C06, C10	Hyperekplexia, hereditary 1, autosomal dominant or recessive, 149400 (3)	OMIM
				2743	GLRB	2	C10	Hyperekplexia 2, autosomal recessive, 614619 (3)	OMIM
							C05, C06, C10	Hyperekplexia, hereditary 1, autosomal dominant or recessive, 149400 (3)	OMIM
				2569	GABRR1	2	F03	Bipolar disorder and schizophrenia	GWAS
				2568	GABRP	2	No disease terms found.
hig	35949	FBgn0010114	hig	350	APOH	2	Y01	β2-Glycoprotein I (β2-GPI) plasma levels	GWAS
				6403	SELP	2	Y01	Activated partial thromboplastin time	GWAS
							C23	Hippocampal atrophy	GWAS
							Y01	Soluble levels of adhesion molecules	GWAS
							Y01	Total ventricular volume	GWAS
							C14, C16, C17, C20	[IgE levels QTL], 147050 (3)	OMIM
							C14, C16, C17, C20	[IgE, elevated level of], 147050 (3)	OMIM
							C14, C16, C17, C20	{Atopy, resistance to}, 147050 (3)	OMIM
							C14, C16, C17, C20	{Atopy, susceptibility to}, 147050 (3)	OMIM
							C14, C16, C17, C20	Atopy, 147050 (3)	OMIM
							C15	Platelet alpha/delta storage pool deficiency (1)	OMIM
				6401	SELE	2	C14	?Hypertension, essential, 145500 (1)	OMIM
							C14, C16	[Blood pressure regulation QTL], 145500 (2)	OMIM
							C14, C16	{Hypertension, essential, salt-sensitive}, 145500 (3)	OMIM
							C14, C16	{Hypertension, essential, susceptibility to, 1}, 145500 (2)	OMIM
							C14, C16	{Hypertension, essential, susceptibility to, 2}, 145500 (2)	OMIM
							C14, C16	{Hypertension, essential, susceptibility to, 3}, 145500 (2)	OMIM
							C14, C16	{Hypertension, essential, susceptibility to, 4}, 145500 (2)	OMIM
							C14, C16	{Hypertension, essential, susceptibility to, 5}, 145500 (2)	OMIM
							C14, C16	{Hypertension, essential, susceptibility to, 6}, 145500 (2)	OMIM
							C14, C16	{Hypertension, essential, susceptibility to}, 145500 (3)	OMIM
							C14, C16	{Hypertension, salt-sensitive essential, susceptibility to}, 145500 (3)	OMIM
							C14, C16	{Hypertension, susceptibility to}, 145500 (2)	OMIM
							C14, C16	{Hypertension, susceptibility to}, 145500 (3)	OMIM
							C14, C16	Hypertension, essential, 145500 (3)	OMIM
							C12, C13, C15, C16	Nephropathy, IgA type (2)	OMIM
msn	44030	FBgn0010909	msn	23043	TNIK	8	Y01	Brain imaging in schizophrenia (interaction)	GWAS
							C14	Coronary heart disease	GWAS
				50488	MINK1	8	No disease terms found.
				9448	MAP4K4	8	C10, C11, C16, C23, F03	Autism spectrum disorder, attention deficit-hyperactivity disorder, bipolar disorder, major depressive disorder, and schizophrenia (combined)	GWAS
Gem3	39195	FBgn0011802	Gem3	11218	DDX20	5	No disease terms found.
jhamt	34977	FBgn0028841	jhamt	5865	RAB3B	1	No disease terms found.
				84274	COQ5	1	C18, C19	Type 1 diabetes nephropathy	GWAS
				25840	METTL7A	1	No disease terms found.
				51762	RAB8B	1	No disease terms found.
				5872	RAB13	1	No disease terms found.
				81876	RAB1B	1	F03	Bipolar disorder	GWAS
				5864	RAB3A	1	No disease terms found.
				155368	WBSCR27	1	No disease terms found.
				5861	RAB1A	1	No disease terms found.
				51805	COQ3	1	No disease terms found.
				196410	METTL7B	1	No disease terms found.
				57412	AS3MT	1	C10, C11, C16, C23, F03	Autism spectrum disorder, attention deficit-hyperactivity disorder, bipolar disorder, major depressive disorder, and schizophrenia (combined)	GWAS
							F03	Schizophrenia	GWAS
							Y01	Systolic blood pressure	GWAS
				10890	RAB10	1	Y01	Immune response to smallpox vaccine (IL-6)	GWAS
							Y01	Metabolite levels (HVA)	GWAS
							Y01	Metabolite levels (HVA/MHPG ratio)	GWAS
							Y01	Metabolite levels (HVA-5-HIAA Factor score)	GWAS
				115827	RAB3C	1	No disease terms found.
CG15730	32200	FBgn0030395	Mks1	54903	MKS1	8	C05, C06, C07, C10, C11, C12, C13, C14, C16	{Bardet-Biedl syndrome 1, modifier of}, 209900 (3)	OMIM
							C05, C06, C07, C10, C11, C12, C13, C14, C16	{Bardet-Biedl syndrome 14, modifier of}, 209900 (3)	OMIM
							C06, C07, C10, C11, C16	{Bardet-Biedl syndrome, modifier of}, 209900 (3)	OMIM
							C05, C06, C07, C10, C11, C12, C13, C14, C16	Bardet-Biedl syndrome 1, 209900 (3)	OMIM
							C05, C06, C07, C10, C11, C12, C13, C14, C16	Bardet-Biedl syndrome 10, 209900 (3)	OMIM
							C05, C06, C07, C10, C11, C12, C13, C14, C16	Bardet-Biedl syndrome 11, 209900 (3)	OMIM
							C05, C06, C07, C10, C11, C12, C13, C14, C16	Bardet-Biedl syndrome 12, 209900 (3)	OMIM
							C05, C06, C07, C10, C11, C12, C13, C14, C16	Bardet-Biedl syndrome 13, 209900 (3)	OMIM
							C05, C06, C07, C10, C11, C12, C13, C14, C16	Bardet-Biedl syndrome 14, 209900 (3)	OMIM
							C05, C06, C07, C10, C11, C12, C13, C14, C16	Bardet-Biedl syndrome 15, 209900 (3)	OMIM
							C05, C06, C07, C10, C11, C12, C13, C14, C16	Bardet-Biedl syndrome 2, 209900 (3)	OMIM
							C05, C06, C07, C10, C11, C12, C13, C14, C16	Bardet-Biedl syndrome 3, 209900 (3)	OMIM
							C05, C06, C07, C10, C11, C12, C13, C14, C16	Bardet-Biedl syndrome 4, 209900 (3)	OMIM
							C05, C06, C07, C10, C11, C12, C13, C14, C16	Bardet-Biedl syndrome 5, 209900 (3)	OMIM
							C05, C06, C07, C10, C11, C12, C13, C14, C16	Bardet-Biedl syndrome 6, 209900 (3)	OMIM
							C05, C06, C07, C10, C11, C12, C13, C14, C16	Bardet-Biedl syndrome 7, 209900 (3)	OMIM
							C05, C06, C07, C10, C11, C12, C13, C14, C16	Bardet-Biedl syndrome 8, 209900 (3)	OMIM
							C05, C06, C07, C10, C11, C12, C13, C14, C16	Bardet-Biedl syndrome 9, 209900 (3)	OMIM
							C05, C06, C07, C08, C09, C10, C11, C12, C13, C14, C15, C16, C17, C19, C20	Meckel syndrome 1, 249000 (3)	OMIM
CG17209	32524	FBgn0030687	CG17209	11128	POLR3A	10	C05, C06, C07, C08, C10, C11, C12, C13, C14, C16, C17	Leukodystrophy, hypomyelinating, 7, with or without oligodontia and/or hypogonadotropic hypogonadism, 607694 (3)	OMIM
Cyp4p2	35946	FBgn0033395	Cyp4p2	285440	CYP4V2	3	Y01	Metabolite levels	GWAS
							C11, C15, C16	Bietti crystalline corneoretinal dystrophy, 210370 (3)	OMIM
				8529	CYP4F2	3	Y01	Acenocoumarol maintenance dosage	GWAS
							Y01	Metabolite levels	GWAS
							Y01	Response to Vitamin E supplementation	GWAS
							Y01	Vitamin E levels	GWAS
							Y01	Warfarin maintenance dose	GWAS
				66002	CYP4F12	3	No disease terms found.
				1579	CYP4A11	2	No disease terms found.
				4051	CYP4F3	2	No disease terms found.
				1580	CYP4B1	2	Y01	Testosterone levels	GWAS
				57834	CYP4F11	2	No disease terms found.
				260293	CYP4X1	2	No disease terms found.
				11283	CYP4F8	2	Y01	Inflammatory biomarkers	GWAS
				284541	CYP4A22	2	No disease terms found.
CG12344	36145	FBgn0033558	CG12344	2742	GLRA2	2	No disease terms found.
CG13229	36168	FBgn0033579	CG13229	124274	GPR139	1	No disease terms found.
				350383	GPR142	1	No disease terms found.
Dg	36773	FBgn0034072	Dg	1605	DAG1	7	C05, C06, C07, C08, C09, C10, C11, C12, C13, C14, C16, C17	Muscular dystrophy-dystroglycanopathy (limb-girdle), type C, 9, 613818 (3)	OMIM
CG8414	36774	FBgn0034073	CG8414	79707	NOL9	7	No disease terms found.
Mctp	37165	FBgn0034389	Mctp	79772	MCTP1	9	F03	Bipolar disorder	GWAS
				55784	MCTP2	7	Y01	Cognitive performance	GWAS
							C06, C25	Drug-induced liver injury (flucloxacillin)	GWAS
							Y01	Stearic acid (18:0) plasma levels	GWAS
							C14, C23	Sudden cardiac arrest	GWAS
							C18, C19	Type 1 diabetes nephropathy	GWAS
CG14995	38487	FBgn0035497	CG14995	755	C21orf2	8	No disease terms found.
CG13313	39022	FBgn0035941	CG13313	No appropriate ortholog found.
CG14154	39207	FBgn0036093	CG14154	No appropriate ortholog found.
CG14153	39208	FBgn0036094	CG14153	No appropriate ortholog found.
CG8508	41620	FBgn0038123	CG8508	No appropriate ortholog found.
CG14304	42232	FBgn0038629	CG14304	No appropriate ortholog found.
CG5794	42935	FBgn0039214	puf	9736	USP34	10	C06	Crohn's disease	GWAS
CG5111	43085	FBgn0039343	CG5111	51667	NUB1	9	No disease terms found.
CG9990	43391	FBgn0039594	CG9990	No appropriate ortholog found.
tai	34242	FBgn0041092	tai	8202	NCOA3	2	Y01	Response to treatment for acute lymphoblastic leukemia	GWAS
				8648	NCOA1	2	No disease terms found.
				10499	NCOA2	2	Y01	Cardiac Troponin-T levels	GWAS
							Y01	Metabolite levels (HVA-5-HIAA Factor score)	GWAS
							C04, C08	Non-small cell lung cancer	GWAS
tRNA:CR30229	3772067	FBgn0050229	tRNA:CR30229	No appropriate ortholog found.
CG32061	39196	FBgn0052061	CG32061	No appropriate ortholog found.
CG32066	39206	FBgn0052066	CG32066	51571	FAM49B	9	Y02	Protein quantitative trait loci	GWAS
				81553	FAM49A	7	No disease terms found.
CG33111	50068	FBgn0053111	CG33111	57698	SHTN1	2	C14	Heart failure	GWAS
							C09	Orofacial clefts	GWAS
CG33136	318894	FBgn0053136	CG33136	No appropriate ortholog found.
CG33172	32526	FBgn0053172	CG33172	11180	WDR6	9	No disease terms found.
mRpL34	4379878	FBgn0083983	mRpL34	64981	MRPL34	6	No disease terms found.
Rab26	40359	FBgn0086913	Rab26	326624	RAB37	9	No disease terms found.
				25837	RAB26	9	No disease terms found.
eIF4G2	42819	FBgn0260634	eIF4G2	8672	EIF4G3	5	No disease terms found.
				1981	EIF4G1	5	C10	Parkinson disease 18, 614251 (3)	OMIM
Rbp6	39919	FBgn0260943	Rbp6	124540	MSI2	9	No disease terms found.
				4440	MSI1	7	No disease terms found.
				26528	DAZAP1	2	No disease terms found.
				220988	HNRNPA3	2	No disease terms found.
CG42856	37152	FBgn0262103	Sik3	23387	SIK3	3	Y01	Response to Vitamin E supplementation	GWAS
							Y01	Triglycerides	GWAS
							Y01	Visceral adipose tissue adjusted for BMI	GWAS
f	32718	FBgn0262111	f	83715	ESPN	5	C09, C10, C23	Deafness, autosomal recessive 36, 609006 (3)	OMIM
							C09, C10, C23	Deafness, neurosensory, without vestibular involvement, autosomal dominant (3)	OMIM
				339768	ESPNL	3	No disease terms found.
CR43259	12798268	FBgn0262904	CR43259	No appropriate ortholog found.
sick	35277	FBgn0263873	sick	89797	NAV2	7	Y02	Obesity-related traits	GWAS
				89795	NAV3	6	Y01	Self-rated health	GWAS
				89796	NAV1	5	Y02	Obesity-related traits	GWAS
CG43726	42236	FBgn0263974	qin	56165	TDRD1	3	No disease terms found.
Nrg	31792	FBgn0264975	Nrg	4897	NRCAM	8	Y01	Coffee consumption	GWAS
				23114	NFASC	6	C07	Dental caries	GWAS
				10752	CHL1	5	Y01	Fasting insulin-related traits (interaction with BMI)	GWAS
							Y02	Obesity-related traits	GWAS
							C04, C12	Prostate cancer (gene x gene interaction)	GWAS
							Y01	Response to antidepressant treatment	GWAS
							Y01	Response to statin therapy	GWAS
							C05	Scoliosis	GWAS
							C14, C23	Sudden cardiac arrest	GWAS
				3897	L1CAM	5	C06, C07, C16	{Hirschsprung disease, susceptibility to, 1}, 142623 (3)	OMIM
							C05, C06, C09, C10, C11, C16	Corpus callosum, partial agenesis of, 304100 (3)	OMIM
							C05, C10, C11, C16	CRASH syndrome, 303350 (3)	OMIM
							C05, C10, C16	Hydrocephalus due to aqueductal stenosis, 307000 (3)	OMIM
							C05, C10, C16	Hydrocephalus with congenital idiopathic intestinal pseudoobstruction, 307000 (3)	OMIM
							C05, C10, C16	Hydrocephalus with Hirschsprung disease, 307000 (3)	OMIM
							C05, C10, C11, C16	MASA syndrome, 303350 (3)	OMIM
CG44153	34341	FBgn0265002	CG44153	575	ADGRB1	1	No disease terms found.
				577	ADGRB3	1	C04, C06, C19	Pancreatic cancer	GWAS
							Y01	Phospholipid levels (plasma)	GWAS
							C04, C12	Prostate cancer (gene x gene interaction)	GWAS
							Y01	Response to statin therapy	GWAS
shn	36171	FBgn0003396	shn	3097	HIVEP2	7	No disease terms found.
				59269	HIVEP3	6	No disease terms found.
				3096	HIVEP1	6	C25	Alcohol and nictotine co-dependence	GWAS
				128611	ZNF831	3	C14	Hypertension	GWAS
							C06	Inflammatory bowel disease	GWAS
							Y01	Response to antipsychotic therapy (extrapyramidal side effects)	GWAS
