# Supplementary material for: The genetic basis for variation in resistance to infection in the Drosophila melanogaster genetic reference panel
Source: PLoS Pathog. 2017 Mar 3;13(3):e1006260. doi: 10.1371/journal.ppat.1006260 (PMC5352145; doi:10.1371/journal.ppat.1006260)
Supplement: S6 Table — (XLSX) [file ppat.1006260.s006.xlsx]

## Sheet: Sheet1
Phenotype	Category	Term	Count	%	PValue	Benjamini
MA549 LT50 Stringent	GOTERM_BP_FAT	GO:0048667~cell morphogenesis involved in neuron differentiation	8	17.7778	0.000448315	0.0480222
MA549 LT50 Stringent	GOTERM_BP_FAT	GO:0009887~organ morphogenesis	11	24.4444	0.000397191	0.0486079
MA549 LT50 Stringent	GOTERM_BP_FAT	GO:0007552~metamorphosis	9	20	0.00034152	0.0487556
Ma549 CV Stringent	GOTERM_CC_FAT	GO:0030424~axon	4	15.3846	0.000701846	0.0432679
All Stringent	GOTERM_BP_FAT	GO:0048699~generation of neurons	21	17.9487	1.03984e-05	0.00408172
All Stringent	GOTERM_BP_FAT	GO:0030182~neuron differentiation	20	17.094	1.03122e-05	0.00606576
All Stringent	GOTERM_BP_FAT	GO:0048666~neuron development	19	16.2393	5.63786e-06	0.00663062
All Stringent	GOTERM_BP_FAT	GO:0031175~neuron projection development	16	13.6752	2.94213e-05	0.00864186
All Stringent	GOTERM_BP_FAT	GO:0048812~neuron projection morphogenesis	15	12.8205	6.10513e-05	0.0143052
All Stringent	GOTERM_BP_FAT	GO:0009886~post-embryonic morphogenesis	15	12.8205	0.000108506	0.0158782
All Stringent	GOTERM_BP_FAT	GO:0030030~cell projection organization	17	14.5299	9.86056e-05	0.0164855
All Stringent	GOTERM_BP_FAT	GO:0048707~instar larval or pupal morphogenesis	15	12.8205	8.78806e-05	0.0171354
All Stringent	GOTERM_BP_FAT	GO:0002165~instar larval or pupal development	16	13.6752	0.000149361	0.0174715
All Stringent	GOTERM_BP_FAT	GO:0007552~metamorphosis	15	12.8205	0.000137802	0.0179064
All Stringent	GOTERM_BP_FAT	GO:0048667~cell morphogenesis involved in neuron differentiation	13	11.1111	0.000194923	0.0189867
All Stringent	GOTERM_BP_FAT	GO:0048858~cell projection morphogenesis	15	12.8205	0.000221057	0.0198673
All Stringent	GOTERM_BP_FAT	GO:0007560~imaginal disc morphogenesis	13	11.1111	0.00025728	0.0200385
All Stringent	GOTERM_BP_FAT	GO:0048563~post-embryonic organ morphogenesis	13	11.1111	0.00025728	0.0200385
All Stringent	GOTERM_BP_FAT	GO:0061564~axon development	11	9.40171	0.000189654	0.020141
All Stringent	GOTERM_BP_FAT	GO:0035120~post-embryonic appendage morphogenesis	12	10.2564	0.000287397	0.0209755
All Stringent	GOTERM_BP_FAT	GO:0032990~cell part morphogenesis	15	12.8205	0.000254487	0.0212238
All Stringent	GOTERM_BP_FAT	GO:0048737~imaginal disc-derived appendage development	12	10.2564	0.000376034	0.0230874
All Stringent	GOTERM_BP_FAT	GO:0035107~appendage morphogenesis	12	10.2564	0.000369018	0.0239053
All Stringent	GOTERM_BP_FAT	GO:0035114~imaginal disc-derived appendage morphogenesis	12	10.2564	0.000348629	0.0239126
All Stringent	GOTERM_BP_FAT	GO:0048736~appendage development	12	10.2564	0.000412826	0.0240674
All Stringent	GOTERM_BP_FAT	GO:1990138~neuron projection extension	5	4.2735	0.000562522	0.0252137
All Stringent	GOTERM_BP_FAT	GO:0048675~axon extension	5	4.2735	0.000485329	0.0257015
All Stringent	GOTERM_BP_FAT	GO:0000904~cell morphogenesis involved in differentiation	13	11.1111	0.000555894	0.0259041
All Stringent	GOTERM_BP_FAT	GO:0016049~cell growth	7	5.98291	0.000470405	0.0260921
All Stringent	GOTERM_BP_FAT	GO:0007409~axonogenesis	10	8.54701	0.000632218	0.0262999
All Stringent	GOTERM_BP_FAT	GO:0022008~neurogenesis	23	19.6581	0.000610729	0.026346
All Stringent	GOTERM_BP_FAT	GO:0009791~post-embryonic development	16	13.6752	0.000545814	0.0264861
All Stringent	GOTERM_BP_FAT	GO:0009887~organ morphogenesis	18	15.3846	0.000676833	0.0271734
All Stringent	GOTERM_BP_FAT	GO:0007444~imaginal disc development	15	12.8205	0.000538876	0.0272752
All Stringent	GOTERM_BP_FAT	GO:0048569~post-embryonic organ development	13	11.1111	0.00105935	0.0395419
All Stringent	GOTERM_BP_FAT	GO:0035220~wing disc development	12	10.2564	0.00109499	0.0395945
All Stringent	GOTERM_BP_FAT	GO:0060562~epithelial tube morphogenesis	13	11.1111	0.00104399	0.0402525
All Stringent	INTERPRO	IPR007110:Immunoglobulin-like domain	8	6.83761	9.34508e-05	0.0100424
All Stringent	INTERPRO	IPR003599:Immunoglobulin subtype	7	5.98291	0.000241516	0.0129587
All Stringent	INTERPRO	IPR013098:Immunoglobulin I-set	6	5.12821	0.000195428	0.0139737
All Stringent	INTERPRO	IPR013783:Immunoglobulin-like fold	9	7.69231	7.66684e-05	0.0164246
Ma549 LT50 Relaxed	GOTERM_BP_FAT	GO:0009887~organ morphogenesis	59	17.0029	2.16324e-11	5.06846e-08
Ma549 LT50 Relaxed	GOTERM_BP_FAT	GO:0030182~neuron differentiation	52	14.9856	3.42923e-10	2.67823e-07
Ma549 LT50 Relaxed	GOTERM_BP_FAT	GO:0048699~generation of neurons	55	15.8501	3.30404e-10	3.87069e-07
Ma549 LT50 Relaxed	GOTERM_BP_FAT	GO:0007399~nervous system development	80	23.0548	8.85655e-10	5.18772e-07
Ma549 LT50 Relaxed	GOTERM_BP_FAT	GO:0040011~locomotion	43	12.3919	1.54701e-09	7.24931e-07
Ma549 LT50 Relaxed	GOTERM_BP_FAT	GO:0048468~cell development	79	22.7666	1.96e-09	7.65381e-07
Ma549 LT50 Relaxed	GOTERM_BP_FAT	GO:0048666~neuron development	45	12.9683	8.66808e-09	2.90133e-06
Ma549 LT50 Relaxed	GOTERM_BP_FAT	GO:0022008~neurogenesis	68	19.5965	1.91489e-08	5.6082e-06
Ma549 LT50 Relaxed	GOTERM_BP_FAT	GO:0006928~movement of cell or subcellular component	41	11.8156	5.62595e-08	1.46461e-05
Ma549 LT50 Relaxed	GOTERM_BP_FAT	GO:0060429~epithelium development	57	16.4265	8.37482e-08	1.9622e-05
Ma549 LT50 Relaxed	GOTERM_BP_FAT	GO:0030030~cell projection organization	43	12.3919	1.04291e-07	2.22137e-05
Ma549 LT50 Relaxed	GOTERM_BP_FAT	GO:2000026~regulation of multicellular organismal development	33	9.51009	1.23119e-07	2.40386e-05
Ma549 LT50 Relaxed	GOTERM_BP_FAT	GO:0048812~neuron projection morphogenesis	36	10.3746	1.36811e-07	2.46573e-05
Ma549 LT50 Relaxed	GOTERM_BP_FAT	GO:0031175~neuron projection development	37	10.6628	2.03148e-07	3.17312e-05
Ma549 LT50 Relaxed	GOTERM_BP_FAT	GO:0042330~taxis	27	7.78098	1.99115e-07	3.33228e-05
Ma549 LT50 Relaxed	GOTERM_BP_FAT	GO:0007476~imaginal disc-derived wing morphogenesis	28	8.06916	2.43082e-07	3.35019e-05
Ma549 LT50 Relaxed	GOTERM_BP_FAT	GO:0035220~wing disc development	33	9.51009	2.38399e-07	3.49099e-05
Ma549 LT50 Relaxed	GOTERM_BP_FAT	GO:0061564~axon development	26	7.4928	4.04238e-07	4.51004e-05
Ma549 LT50 Relaxed	GOTERM_BP_FAT	GO:0007472~wing disc morphogenesis	28	8.06916	3.49045e-07	4.5433e-05
Ma549 LT50 Relaxed	GOTERM_BP_FAT	GO:0035295~tube development	45	12.9683	3.97818e-07	4.66032e-05
Ma549 LT50 Relaxed	GOTERM_BP_FAT	GO:0000902~cell morphogenesis	44	12.6801	3.83015e-07	4.72307e-05
Ma549 LT50 Relaxed	GOTERM_BP_FAT	GO:0010631~epithelial cell migration	18	5.18732	6.67895e-07	6.52012e-05
Ma549 LT50 Relaxed	GOTERM_BP_FAT	GO:0090132~epithelium migration	18	5.18732	7.23067e-07	6.77636e-05
Ma549 LT50 Relaxed	GOTERM_BP_FAT	GO:0060562~epithelial tube morphogenesis	35	10.0865	6.67006e-07	6.79453e-05
Ma549 LT50 Relaxed	GOTERM_BP_FAT	GO:0007409~axonogenesis	25	7.20461	6.60921e-07	7.03856e-05
Ma549 LT50 Relaxed	GOTERM_BP_FAT	GO:0007444~imaginal disc development	39	11.2392	9.43166e-07	8.49902e-05
Ma549 LT50 Relaxed	GOTERM_BP_FAT	GO:0022603~regulation of anatomical structure morphogenesis	23	6.62824	1.05172e-06	8.80025e-05
Ma549 LT50 Relaxed	GOTERM_BP_FAT	GO:0048729~tissue morphogenesis	40	11.5274	1.03703e-06	8.9987e-05
Ma549 LT50 Relaxed	GOTERM_BP_FAT	GO:0090130~tissue migration	18	5.18732	1.33684e-06	0.000104402
Ma549 LT50 Relaxed	GOTERM_BP_FAT	GO:0035114~imaginal disc-derived appendage morphogenesis	29	8.35735	1.33545e-06	0.000107889
Ma549 LT50 Relaxed	GOTERM_BP_FAT	GO:0048737~imaginal disc-derived appendage development	29	8.35735	1.59189e-06	0.000109694
Ma549 LT50 Relaxed	GOTERM_BP_FAT	GO:0002009~morphogenesis of an epithelium	39	11.2392	1.56467e-06	0.000111085
Ma549 LT50 Relaxed	GOTERM_BP_FAT	GO:0007389~pattern specification process	34	9.79827	1.52866e-06	0.00011192
Ma549 LT50 Relaxed	GOTERM_BP_FAT	GO:0035107~appendage morphogenesis	29	8.35735	1.52809e-06	0.000115488
Ma549 LT50 Relaxed	GOTERM_BP_FAT	GO:0048736~appendage development	29	8.35735	1.93367e-06	0.000129437
Ma549 LT50 Relaxed	GOTERM_BP_FAT	GO:0048569~post-embryonic organ development	34	9.79827	1.99218e-06	0.000129649
Ma549 LT50 Relaxed	GOTERM_BP_FAT	GO:0035239~tube morphogenesis	35	10.0865	2.26497e-06	0.000143418
Ma549 LT50 Relaxed	GOTERM_BP_FAT	GO:0048858~cell projection morphogenesis	36	10.3746	2.37737e-06	0.000146573
Ma549 LT50 Relaxed	GOTERM_BP_FAT	GO:0048707~instar larval or pupal morphogenesis	34	9.79827	2.57068e-06	0.000150566
Ma549 LT50 Relaxed	GOTERM_BP_FAT	GO:0006935~chemotaxis	22	6.34006	2.83807e-06	0.000151116
Ma549 LT50 Relaxed	GOTERM_BP_FAT	GO:0032989~cellular component morphogenesis	46	13.2565	2.80085e-06	0.000152602
Ma549 LT50 Relaxed	GOTERM_BP_FAT	GO:0001667~ameboidal-type cell migration	18	5.18732	2.56103e-06	0.000153847
Ma549 LT50 Relaxed	GOTERM_BP_FAT	GO:0048667~cell morphogenesis involved in neuron differentiation	30	8.64553	2.7727e-06	0.000154665
Ma549 LT50 Relaxed	GOTERM_BP_FAT	GO:0035120~post-embryonic appendage morphogenesis	28	8.06916	2.71618e-06	0.000155208
Ma549 LT50 Relaxed	GOTERM_BP_FAT	GO:0032990~cell part morphogenesis	36	10.3746	3.25001e-06	0.000169203
Ma549 LT50 Relaxed	GOTERM_BP_FAT	GO:0000904~cell morphogenesis involved in differentiation	32	9.2219	3.35468e-06	0.000170856
Ma549 LT50 Relaxed	GOTERM_BP_FAT	GO:0009886~post-embryonic morphogenesis	34	9.79827	3.95457e-06	0.000197121
Ma549 LT50 Relaxed	GOTERM_BP_FAT	GO:0001745~compound eye morphogenesis	24	6.91643	4.3249e-06	0.000211087
Ma549 LT50 Relaxed	GOTERM_BP_FAT	GO:0048563~post-embryonic organ morphogenesis	30	8.64553	4.97733e-06	0.00023797
Ma549 LT50 Relaxed	GOTERM_BP_FAT	GO:0007560~imaginal disc morphogenesis	30	8.64553	4.97733e-06	0.00023797
Ma549 LT50 Relaxed	GOTERM_BP_FAT	GO:0042063~gliogenesis	12	3.45821	5.56991e-06	0.000260973
Ma549 LT50 Relaxed	GOTERM_BP_FAT	GO:0009791~post-embryonic development	40	11.5274	6.0112e-06	0.000276124
Ma549 LT50 Relaxed	GOTERM_BP_FAT	GO:0007552~metamorphosis	34	9.79827	6.33747e-06	0.000285512
Ma549 LT50 Relaxed	GOTERM_BP_FAT	GO:0040007~growth	28	8.06916	7.96401e-06	0.000352009
Ma549 LT50 Relaxed	GOTERM_BP_FAT	GO:0045467~R7 cell development	7	2.01729	9.95674e-06	0.000431921
Ma549 LT50 Relaxed	GOTERM_BP_FAT	GO:0007411~axon guidance	20	5.76369	1.21139e-05	0.000515922
Ma549 LT50 Relaxed	GOTERM_BP_FAT	GO:0090596~sensory organ morphogenesis	24	6.91643	1.35579e-05	0.000567096
Ma549 LT50 Relaxed	GOTERM_BP_FAT	GO:0048592~eye morphogenesis	24	6.91643	1.35579e-05	0.000567096
Ma549 LT50 Relaxed	GOTERM_BP_FAT	GO:0002165~instar larval or pupal development	36	10.3746	1.48851e-05	0.000611671
Ma549 LT50 Relaxed	GOTERM_BP_FAT	GO:0008045~motor neuron axon guidance	10	2.88184	1.58201e-05	0.000638879
Ma549 LT50 Relaxed	GOTERM_BP_FAT	GO:0048589~developmental growth	24	6.91643	1.6833e-05	0.000668251
Ma549 LT50 Relaxed	GOTERM_BP_FAT	GO:0048749~compound eye development	26	7.4928	1.71463e-05	0.000669343
Ma549 LT50 Relaxed	GOTERM_BP_FAT	GO:0009605~response to external stimulus	45	12.9683	1.79776e-05	0.000690286
Ma549 LT50 Relaxed	GOTERM_BP_FAT	GO:0097485~neuron projection guidance	20	5.76369	1.83274e-05	0.000692366
Ma549 LT50 Relaxed	GOTERM_BP_FAT	GO:0003002~regionalization	30	8.64553	2.0607e-05	0.000766097
Ma549 LT50 Relaxed	GOTERM_BP_FAT	GO:0007423~sensory organ development	31	8.93372	2.19491e-05	0.00080323
Ma549 LT50 Relaxed	GOTERM_BP_FAT	GO:0045466~R7 cell differentiation	9	2.59366	2.48098e-05	0.000893908
Ma549 LT50 Relaxed	GOTERM_BP_FAT	GO:0016477~cell migration	21	6.05187	3.41785e-05	0.00121262
Ma549 LT50 Relaxed	GOTERM_BP_FAT	GO:0048859~formation of anatomical boundary	9	2.59366	4.27381e-05	0.00145022
Ma549 LT50 Relaxed	GOTERM_BP_FAT	GO:0007298~border follicle cell migration	13	3.7464	4.26242e-05	0.00146761
Ma549 LT50 Relaxed	GOTERM_BP_FAT	GO:0051960~regulation of nervous system development	20	5.76369	4.23076e-05	0.00147844
Ma549 LT50 Relaxed	GOTERM_BP_FAT	GO:0010646~regulation of cell communication	39	11.2392	4.49867e-05	0.00150467
Ma549 LT50 Relaxed	GOTERM_BP_FAT	GO:0048645~organ formation	9	2.59366	4.86065e-05	0.00158053
Ma549 LT50 Relaxed	GOTERM_BP_FAT	GO:0023051~regulation of signaling	39	11.2392	4.8568e-05	0.0016015
Ma549 LT50 Relaxed	GOTERM_BP_FAT	GO:0001654~eye development	26	7.4928	5.11321e-05	0.00163983
Ma549 LT50 Relaxed	GOTERM_BP_FAT	GO:0023057~negative regulation of signaling	20	5.76369	5.29451e-05	0.001675
Ma549 LT50 Relaxed	GOTERM_BP_FAT	GO:0010648~negative regulation of cell communication	20	5.76369	5.29451e-05	0.001675
Ma549 LT50 Relaxed	GOTERM_BP_FAT	GO:0001754~eye photoreceptor cell differentiation	15	4.32277	6.3008e-05	0.0019665
Ma549 LT50 Relaxed	GOTERM_BP_FAT	GO:0046530~photoreceptor cell differentiation	16	4.61095	8.30305e-05	0.00255658
Ma549 LT50 Relaxed	GOTERM_BP_FAT	GO:0042461~photoreceptor cell development	12	3.45821	0.00010214	0.0031033
Ma549 LT50 Relaxed	GOTERM_BP_FAT	GO:0010160~formation of organ boundary	8	2.30548	0.000115667	0.00342479
Ma549 LT50 Relaxed	GOTERM_BP_FAT	GO:0007297~ovarian follicle cell migration	13	3.7464	0.00011547	0.00346273
Ma549 LT50 Relaxed	GOTERM_BP_FAT	GO:0048870~cell motility	21	6.05187	0.000121756	0.00351593
Ma549 LT50 Relaxed	GOTERM_BP_FAT	GO:0001751~compound eye photoreceptor cell differentiation	14	4.03458	0.000120771	0.00353105
Ma549 LT50 Relaxed	GOTERM_BP_FAT	GO:0007424~open tracheal system development	17	4.89914	0.000129083	0.00368175
Ma549 LT50 Relaxed	GOTERM_BP_FAT	GO:0042462~eye photoreceptor cell development	11	3.17003	0.000132238	0.00372622
Ma549 LT50 Relaxed	GOTERM_BP_FAT	GO:0022604~regulation of cell morphogenesis	15	4.32277	0.000157915	0.00439537
Ma549 LT50 Relaxed	GOTERM_BP_FAT	GO:0051674~localization of cell	21	6.05187	0.000164894	0.00453531
Ma549 LT50 Relaxed	GOTERM_BP_FAT	GO:0060541~respiratory system development	17	4.89914	0.000269727	0.00732255
Ma549 LT50 Relaxed	GOTERM_BP_FAT	GO:0055123~digestive system development	11	3.17003	0.000303077	0.00813018
Ma549 LT50 Relaxed	GOTERM_BP_FAT	GO:0048565~digestive tract development	11	3.17003	0.000303077	0.00813018
Ma549 LT50 Relaxed	GOTERM_BP_FAT	GO:0007517~muscle organ development	13	3.7464	0.000310628	0.00823763
Ma549 LT50 Relaxed	GOTERM_BP_FAT	GO:0007163~establishment or maintenance of cell polarity	15	4.32277	0.000323615	0.00848462
Ma549 LT50 Relaxed	GOTERM_BP_FAT	GO:0042051~compound eye photoreceptor development	10	2.88184	0.00034627	0.00897561
Ma549 LT50 Relaxed	GOTERM_BP_FAT	GO:0030036~actin cytoskeleton organization	17	4.89914	0.000350271	0.00897955
Ma549 LT50 Relaxed	GOTERM_BP_FAT	GO:0061061~muscle structure development	18	5.18732	0.000433152	0.010973
Ma549 LT50 Relaxed	GOTERM_BP_FAT	GO:0009628~response to abiotic stimulus	24	6.91643	0.000452779	0.0113449
Ma549 LT50 Relaxed	GOTERM_BP_FAT	GO:0040008~regulation of growth	19	5.4755	0.000477686	0.0115936
Ma549 LT50 Relaxed	GOTERM_BP_FAT	GO:0098609~cell-cell adhesion	12	3.45821	0.000471082	0.011676
Ma549 LT50 Relaxed	GOTERM_BP_FAT	GO:0048638~regulation of developmental growth	16	4.61095	0.000477256	0.0117044
Ma549 LT50 Relaxed	GOTERM_BP_FAT	GO:0003006~developmental process involved in reproduction	42	12.1037	0.000504623	0.012118
Ma549 LT50 Relaxed	GOTERM_BP_FAT	GO:0045165~cell fate commitment	25	7.20461	0.00057008	0.0135409
Ma549 LT50 Relaxed	GOTERM_BP_FAT	GO:0009968~negative regulation of signal transduction	17	4.89914	0.000645768	0.0151718
Ma549 LT50 Relaxed	GOTERM_BP_FAT	GO:0030029~actin filament-based process	17	4.89914	0.000695274	0.0161639
Ma549 LT50 Relaxed	GOTERM_BP_FAT	GO:0007015~actin filament organization	12	3.45821	0.000742794	0.01709
Ma549 LT50 Relaxed	GOTERM_BP_FAT	GO:0048477~oogenesis	34	9.79827	0.000846501	0.0192649
Ma549 LT50 Relaxed	GOTERM_BP_FAT	GO:0016358~dendrite development	15	4.32277	0.00087597	0.0197375
Ma549 LT50 Relaxed	GOTERM_BP_FAT	GO:0007267~cell-cell signaling	30	8.64553	0.00093504	0.0208547
Ma549 LT50 Relaxed	GOTERM_BP_FAT	GO:0007292~female gamete generation	34	9.79827	0.000980207	0.0216456
Ma549 LT50 Relaxed	GOTERM_BP_FAT	GO:0008038~neuron recognition	10	2.88184	0.00100261	0.0219286
Ma549 LT50 Relaxed	GOTERM_BP_FAT	GO:0045595~regulation of cell differentiation	18	5.18732	0.00101502	0.021992
Ma549 LT50 Relaxed	GOTERM_BP_FAT	GO:0048675~axon extension	7	2.01729	0.00103855	0.0220882
Ma549 LT50 Relaxed	GOTERM_BP_FAT	GO:0007155~cell adhesion	16	4.61095	0.00103689	0.0222551
Ma549 LT50 Relaxed	GOTERM_BP_FAT	GO:0009966~regulation of signal transduction	31	8.93372	0.00112697	0.023313
Ma549 LT50 Relaxed	GOTERM_BP_FAT	GO:0008037~cell recognition	10	2.88184	0.00113863	0.0233456
Ma549 LT50 Relaxed	GOTERM_BP_FAT	GO:0007427~epithelial cell migration, open tracheal system	6	1.72911	0.00112623	0.0235053
Ma549 LT50 Relaxed	GOTERM_BP_FAT	GO:0006357~regulation of transcription from RNA polymerase II promoter	27	7.78098	0.00111637	0.0235111
Ma549 LT50 Relaxed	GOTERM_BP_FAT	GO:0007166~cell surface receptor signaling pathway	31	8.93372	0.00122927	0.0249634
Ma549 LT50 Relaxed	GOTERM_BP_FAT	GO:0051128~regulation of cellular component organization	33	9.51009	0.00124241	0.0250105
Ma549 LT50 Relaxed	GOTERM_BP_FAT	GO:0060581~cell fate commitment involved in pattern specification	6	1.72911	0.00128374	0.0251838
Ma549 LT50 Relaxed	GOTERM_BP_FAT	GO:0007156~homophilic cell adhesion via plasma membrane adhesion molecules	6	1.72911	0.00128374	0.0251838
Ma549 LT50 Relaxed	GOTERM_BP_FAT	GO:0008586~imaginal disc-derived wing vein morphogenesis	7	2.01729	0.00127439	0.0252135
Ma549 LT50 Relaxed	GOTERM_BP_FAT	GO:1990138~neuron projection extension	7	2.01729	0.00127439	0.0252135
Ma549 LT50 Relaxed	GOTERM_BP_FAT	GO:0016049~cell growth	11	3.17003	0.00127057	0.0253528
Ma549 LT50 Relaxed	GOTERM_BP_FAT	GO:0048813~dendrite morphogenesis	14	4.03458	0.0013053	0.025389
Ma549 LT50 Relaxed	GOTERM_BP_FAT	GO:0001736~establishment of planar polarity	9	2.59366	0.00139056	0.0265853
Ma549 LT50 Relaxed	GOTERM_BP_FAT	GO:0007164~establishment of tissue polarity	9	2.59366	0.00139056	0.0265853
Ma549 LT50 Relaxed	GOTERM_BP_FAT	GO:0030855~epithelial cell differentiation	22	6.34006	0.00138327	0.026665
Ma549 LT50 Relaxed	GOTERM_BP_FAT	GO:0048588~developmental cell growth	8	2.30548	0.00149124	0.0282537
Ma549 LT50 Relaxed	GOTERM_BP_FAT	GO:0048585~negative regulation of response to stimulus	18	5.18732	0.00167827	0.0314894
Ma549 LT50 Relaxed	GOTERM_BP_FAT	GO:0051058~negative regulation of small GTPase mediated signal transduction	5	1.44092	0.00169479	0.0315424
Ma549 LT50 Relaxed	GOTERM_BP_FAT	GO:0007169~transmembrane receptor protein tyrosine kinase signaling pathway	13	3.7464	0.00178472	0.0329284
Ma549 LT50 Relaxed	GOTERM_BP_FAT	GO:0022610~biological adhesion	16	4.61095	0.00189314	0.0346232
Ma549 LT50 Relaxed	GOTERM_BP_FAT	GO:0060538~skeletal muscle organ development	7	2.01729	0.00223141	0.0403751
Ma549 LT50 Relaxed	GOTERM_BP_FAT	GO:0001709~cell fate determination	11	3.17003	0.00225437	0.0404704
Ma549 LT50 Relaxed	GOTERM_BP_FAT	GO:0090066~regulation of anatomical structure size	14	4.03458	0.00238563	0.0424539
Ma549 LT50 Relaxed	GOTERM_BP_FAT	GO:0007173~epidermal growth factor receptor signaling pathway	8	2.30548	0.00251699	0.044405
Ma549 LT50 Relaxed	GOTERM_CC_FAT	GO:0098595~perivitelline space	5	1.44092	0.000253369	0.0267497
Ma549 LT50 Relaxed	GOTERM_CC_FAT	GO:0030424~axon	13	3.7464	0.000244347	0.0384632
Ma549 LT50 Relaxed	GOTERM_MF_FAT	GO:0097367~carbohydrate derivative binding	47	13.5447	8.48656e-05	0.0433347
Ma549 LT50 Relaxed	INTERPRO	IPR007110:Immunoglobulin-like domain	22	6.34006	1.15166e-11	6.09226e-09
Ma549 LT50 Relaxed	INTERPRO	IPR013783:Immunoglobulin-like fold	24	6.91643	5.22873e-11	1.383e-08
Ma549 LT50 Relaxed	INTERPRO	IPR003598:Immunoglobulin subtype 2	19	5.4755	1.28739e-10	2.27009e-08
Ma549 LT50 Relaxed	INTERPRO	IPR003599:Immunoglobulin subtype	19	5.4755	1.75826e-10	2.3253e-08
Ma549 LT50 Relaxed	INTERPRO	IPR003961:Fibronectin, type III	11	3.17003	3.09755e-06	0.000327668
Ma549 LT50 Relaxed	INTERPRO	IPR013098:Immunoglobulin I-set	11	3.17003	5.45482e-06	0.000480819
Ma549 LT50 Relaxed	INTERPRO	IPR000742:Epidermal growth factor-like domain	9	2.59366	0.000433719	0.0322523
Ma549 LT50 Relaxed	INTERPRO	IPR013032:EGF-like, conserved site	8	2.30548	0.000760166	0.0490417
Ma549 CV Relaxed	GOTERM_BP_FAT	GO:0007399~nervous system development	38	26.2069	2.29284e-06	0.00331452
Ma549 CV Relaxed	GOTERM_BP_FAT	GO:0048699~generation of neurons	25	17.2414	1.33668e-05	0.00963096
Ma549 CV Relaxed	GOTERM_BP_FAT	GO:0022008~neurogenesis	31	21.3793	5.94154e-05	0.0106969
Ma549 CV Relaxed	GOTERM_BP_FAT	GO:0048569~post-embryonic organ development	18	12.4138	5.8573e-05	0.0120435
Ma549 CV Relaxed	GOTERM_BP_FAT	GO:0048736~appendage development	16	11.0345	3.57037e-05	0.0128418
Ma549 CV Relaxed	GOTERM_BP_FAT	GO:0030030~cell projection organization	21	14.4828	4.697e-05	0.0135107
Ma549 CV Relaxed	GOTERM_BP_FAT	GO:0048737~imaginal disc-derived appendage development	15	10.3448	0.000123398	0.0136515
Ma549 CV Relaxed	GOTERM_BP_FAT	GO:0060562~epithelial tube morphogenesis	18	12.4138	5.7357e-05	0.0137472
Ma549 CV Relaxed	GOTERM_BP_FAT	GO:0007560~imaginal disc morphogenesis	16	11.0345	0.000115718	0.013867
Ma549 CV Relaxed	GOTERM_BP_FAT	GO:0048563~post-embryonic organ morphogenesis	16	11.0345	0.000115718	0.013867
Ma549 CV Relaxed	GOTERM_BP_FAT	GO:0035120~post-embryonic appendage morphogenesis	15	10.3448	8.84017e-05	0.0141228
Ma549 CV Relaxed	GOTERM_BP_FAT	GO:0035114~imaginal disc-derived appendage morphogenesis	15	10.3448	0.000112345	0.0146807
Ma549 CV Relaxed	GOTERM_BP_FAT	GO:0035107~appendage morphogenesis	16	11.0345	3.06429e-05	0.0146817
Ma549 CV Relaxed	GOTERM_BP_FAT	GO:0035239~tube morphogenesis	18	12.4138	0.000111739	0.0160505
Ma549 CV Relaxed	GOTERM_BP_FAT	GO:0007444~imaginal disc development	19	13.1034	0.000182059	0.0186556
Ma549 CV Relaxed	GOTERM_BP_FAT	GO:0035295~tube development	21	14.4828	0.000242747	0.0204665
Ma549 CV Relaxed	GOTERM_BP_FAT	GO:0009887~organ morphogenesis	23	15.8621	0.00023535	0.0210764
Ma549 CV Relaxed	GOTERM_BP_FAT	GO:0002009~morphogenesis of an epithelium	19	13.1034	0.000235341	0.0224648
Ma549 CV Relaxed	GOTERM_BP_FAT	GO:0031175~neuron projection development	17	11.7241	0.000312081	0.0235069
Ma549 CV Relaxed	GOTERM_BP_FAT	GO:0048729~tissue morphogenesis	19	13.1034	0.000311845	0.024778
Ma549 CV Relaxed	GOTERM_BP_FAT	GO:0007156~homophilic cell adhesion via plasma membrane adhesion molecules	5	3.44828	0.000399468	0.0285129
Ma549 CV Relaxed	GOTERM_BP_FAT	GO:0048707~instar larval or pupal morphogenesis	16	11.0345	0.000715467	0.0481528
Ma549 CV Relaxed	GOTERM_BP_FAT	GO:0030182~neuron differentiation	20	13.7931	0.000750241	0.0481978
Ma549 CV Relaxed	INTERPRO	IPR013783:Immunoglobulin-like fold	15	10.3448	5.15488e-09	1.37635e-06
Ma549 CV Relaxed	INTERPRO	IPR007110:Immunoglobulin-like domain	13	8.96552	1.85393e-08	2.47499e-06
Ma549 CV Relaxed	INTERPRO	IPR003599:Immunoglobulin subtype	11	7.58621	2.66342e-07	1.77782e-05
Ma549 CV Relaxed	INTERPRO	IPR003598:Immunoglobulin subtype 2	11	7.58621	2.24275e-07	1.99602e-05
Ma549 CV Relaxed	INTERPRO	IPR013098:Immunoglobulin I-set	8	5.51724	7.35836e-06	0.00039286
Ma549 CV Relaxed	INTERPRO	IPR003961:Fibronectin, type III	7	4.82759	5.81699e-05	0.00258529
PA14 LT50 Relaxed	GOTERM_BP_FAT	GO:0048699~generation of neurons	41	15.5303	1.93338e-07	0.000120829
PA14 LT50 Relaxed	GOTERM_BP_FAT	GO:0030182~neuron differentiation	39	14.7727	1.49444e-07	0.000140094
PA14 LT50 Relaxed	GOTERM_BP_FAT	GO:0048812~neuron projection morphogenesis	30	11.3636	3.36589e-07	0.000157764
PA14 LT50 Relaxed	GOTERM_BP_FAT	GO:0048666~neuron development	36	13.6364	1.24383e-07	0.00023319
PA14 LT50 Relaxed	GOTERM_BP_FAT	GO:0009887~organ morphogenesis	41	15.5303	6.44045e-07	0.000241488
PA14 LT50 Relaxed	GOTERM_BP_FAT	GO:0031175~neuron projection development	30	11.3636	1.20022e-06	0.000375
PA14 LT50 Relaxed	GOTERM_BP_FAT	GO:0032990~cell part morphogenesis	30	11.3636	5.15603e-06	0.000878484
PA14 LT50 Relaxed	GOTERM_BP_FAT	GO:0032989~cellular component morphogenesis	38	14.3939	4.35597e-06	0.000907085
PA14 LT50 Relaxed	GOTERM_BP_FAT	GO:0060562~epithelial tube morphogenesis	28	10.6061	5.14294e-06	0.000963838
PA14 LT50 Relaxed	GOTERM_BP_FAT	GO:0002009~morphogenesis of an epithelium	32	12.1212	4.15051e-06	0.000972305
PA14 LT50 Relaxed	GOTERM_BP_FAT	GO:0048729~tissue morphogenesis	32	12.1212	6.63454e-06	0.00103611
PA14 LT50 Relaxed	GOTERM_BP_FAT	GO:0048858~cell projection morphogenesis	30	11.3636	3.94956e-06	0.00105736
PA14 LT50 Relaxed	GOTERM_BP_FAT	GO:0048737~imaginal disc-derived appendage development	23	8.71212	1.49409e-05	0.00164655
PA14 LT50 Relaxed	GOTERM_BP_FAT	GO:0022008~neurogenesis	49	18.5606	1.59179e-05	0.00165676
PA14 LT50 Relaxed	GOTERM_BP_FAT	GO:0030030~cell projection organization	32	12.1212	1.15699e-05	0.00166735
PA14 LT50 Relaxed	GOTERM_BP_FAT	GO:0035107~appendage morphogenesis	23	8.71212	1.44343e-05	0.0016901
PA14 LT50 Relaxed	GOTERM_BP_FAT	GO:0035239~tube morphogenesis	28	10.6061	1.38302e-05	0.00172729
PA14 LT50 Relaxed	GOTERM_BP_FAT	GO:0035114~imaginal disc-derived appendage morphogenesis	23	8.71212	1.30062e-05	0.0017404
PA14 LT50 Relaxed	GOTERM_BP_FAT	GO:0048736~appendage development	23	8.71212	1.77236e-05	0.00174753
PA14 LT50 Relaxed	GOTERM_BP_FAT	GO:0007399~nervous system development	55	20.8333	2.06717e-05	0.00176026
PA14 LT50 Relaxed	GOTERM_BP_FAT	GO:0048707~instar larval or pupal morphogenesis	27	10.2273	1.92632e-05	0.00180431
PA14 LT50 Relaxed	GOTERM_BP_FAT	GO:0007472~wing disc morphogenesis	21	7.95455	2.05222e-05	0.00183068
PA14 LT50 Relaxed	GOTERM_BP_FAT	GO:0007409~axonogenesis	19	7.19697	2.37433e-05	0.00185325
PA14 LT50 Relaxed	GOTERM_BP_FAT	GO:0000902~cell morphogenesis	33	12.5	2.33166e-05	0.00189903
PA14 LT50 Relaxed	GOTERM_BP_FAT	GO:0035120~post-embryonic appendage morphogenesis	22	8.33333	2.95602e-05	0.00197755
PA14 LT50 Relaxed	GOTERM_BP_FAT	GO:0048563~post-embryonic organ morphogenesis	24	9.09091	2.90449e-05	0.002015
PA14 LT50 Relaxed	GOTERM_BP_FAT	GO:0007560~imaginal disc morphogenesis	24	9.09091	2.90449e-05	0.002015
PA14 LT50 Relaxed	GOTERM_BP_FAT	GO:0007166~cell surface receptor signaling pathway	30	11.3636	2.7984e-05	0.00201607
PA14 LT50 Relaxed	GOTERM_BP_FAT	GO:0009886~post-embryonic morphogenesis	27	10.2273	2.70833e-05	0.00202921
PA14 LT50 Relaxed	GOTERM_BP_FAT	GO:1990138~neuron projection extension	8	3.0303	3.68568e-05	0.00230094
PA14 LT50 Relaxed	GOTERM_BP_FAT	GO:0035220~wing disc development	24	9.09091	3.59967e-05	0.00232471
PA14 LT50 Relaxed	GOTERM_BP_FAT	GO:0007552~metamorphosis	27	10.2273	3.97734e-05	0.00240281
PA14 LT50 Relaxed	GOTERM_BP_FAT	GO:0061564~axon development	19	7.19697	4.24621e-05	0.00248497
PA14 LT50 Relaxed	GOTERM_BP_FAT	GO:0048569~post-embryonic organ development	26	9.84848	4.45418e-05	0.00252764
PA14 LT50 Relaxed	GOTERM_BP_FAT	GO:0035295~tube development	33	12.5	4.76268e-05	0.00262309
PA14 LT50 Relaxed	GOTERM_BP_FAT	GO:0007476~imaginal disc-derived wing morphogenesis	20	7.57576	5.25426e-05	0.00273292
PA14 LT50 Relaxed	GOTERM_BP_FAT	GO:0007444~imaginal disc development	29	10.9848	5.55366e-05	0.00273662
PA14 LT50 Relaxed	GOTERM_BP_FAT	GO:0048667~cell morphogenesis involved in neuron differentiation	23	8.71212	5.43855e-05	0.0027523
PA14 LT50 Relaxed	GOTERM_BP_FAT	GO:0002165~instar larval or pupal development	29	10.9848	5.1584e-05	0.00275969
PA14 LT50 Relaxed	GOTERM_BP_FAT	GO:0009791~post-embryonic development	31	11.7424	6.95958e-05	0.00334048
PA14 LT50 Relaxed	GOTERM_BP_FAT	GO:0010646~regulation of cell communication	32	12.1212	7.28111e-05	0.00340732
PA14 LT50 Relaxed	GOTERM_BP_FAT	GO:0023051~regulation of signaling	32	12.1212	7.77659e-05	0.00355019
PA14 LT50 Relaxed	GOTERM_BP_FAT	GO:0060429~epithelium development	40	15.1515	8.17457e-05	0.00364286
PA14 LT50 Relaxed	GOTERM_BP_FAT	GO:0060560~developmental growth involved in morphogenesis	9	3.40909	0.000181998	0.00790528
PA14 LT50 Relaxed	GOTERM_BP_FAT	GO:0048675~axon extension	7	2.65152	0.000258658	0.0109632
PA14 LT50 Relaxed	GOTERM_BP_FAT	GO:0000904~cell morphogenesis involved in differentiation	23	8.71212	0.000285504	0.0118272
PA14 LT50 Relaxed	GOTERM_BP_FAT	GO:0048588~developmental cell growth	8	3.0303	0.000315103	0.0124939
PA14 LT50 Relaxed	GOTERM_BP_FAT	GO:0048468~cell development	51	19.3182	0.0003128	0.012671
PA14 LT50 Relaxed	GOTERM_BP_FAT	GO:0009966~regulation of signal transduction	27	10.2273	0.000395525	0.0153344
PA14 LT50 Relaxed	GOTERM_BP_FAT	GO:0007610~behavior	27	10.2273	0.000467776	0.0177445
PA14 LT50 Relaxed	GOTERM_BP_FAT	GO:0007155~cell adhesion	14	5.30303	0.000746281	0.0270738
PA14 LT50 Relaxed	GOTERM_BP_FAT	GO:0016049~cell growth	10	3.78788	0.00074025	0.0273876
PA14 LT50 Relaxed	GOTERM_BP_FAT	GO:0007411~axon guidance	14	5.30303	0.000899738	0.031936
PA14 LT50 Relaxed	GOTERM_BP_FAT	GO:0097485~neuron projection guidance	14	5.30303	0.00116356	0.0403511
PA14 LT50 Relaxed	GOTERM_BP_FAT	GO:0022610~biological adhesion	14	5.30303	0.00129839	0.0441098
PA14 LT50 Relaxed	INTERPRO	IPR003599:Immunoglobulin subtype	12	4.54545	3.26128e-06	0.000658563
PA14 LT50 Relaxed	INTERPRO	IPR013783:Immunoglobulin-like fold	15	5.68182	2.2656e-06	0.000914885
PA14 LT50 Relaxed	INTERPRO	IPR007110:Immunoglobulin-like domain	12	4.54545	2.15154e-05	0.00217072
PA14 LT50 Relaxed	INTERPRO	IPR003598:Immunoglobulin subtype 2	11	4.16667	1.82927e-05	0.00246041
PA14 LT50 Relaxed	INTERPRO	IPR000742:Epidermal growth factor-like domain	8	3.0303	0.000280534	0.0224153
PA14 LT50 Relaxed	INTERPRO	IPR013162:CD80-like, immunoglobulin C2-set	5	1.89394	0.000412096	0.0273719
PA14 LT50 Relaxed	INTERPRO	IPR003961:Fibronectin, type III	7	2.65152	0.000806627	0.0455048
All relaxed	GOTERM_BP_FAT	GO:0048699~generation of neurons	107	15.2857	4.17779e-18	1.26044e-14
All relaxed	GOTERM_BP_FAT	GO:0030182~neuron differentiation	99	14.1429	4.09992e-17	6.18473e-14
All relaxed	GOTERM_BP_FAT	GO:0048666~neuron development	90	12.8571	9.41175e-17	1.11688e-13
All relaxed	GOTERM_BP_FAT	GO:0048812~neuron projection morphogenesis	75	10.7143	8.26288e-16	4.68958e-13
All relaxed	GOTERM_BP_FAT	GO:0007399~nervous system development	154	22	7.62904e-16	5.86198e-13
All relaxed	GOTERM_BP_FAT	GO:0031175~neuron projection development	77	11	2.27541e-15	1.11655e-12
All relaxed	GOTERM_BP_FAT	GO:0009887~organ morphogenesis	103	14.7143	9.84973e-15	4.2587e-12
All relaxed	GOTERM_BP_FAT	GO:0022008~neurogenesis	133	19	2.0297e-14	7.66209e-12
All relaxed	GOTERM_BP_FAT	GO:0030030~cell projection organization	86	12.2857	2.28319e-14	7.66676e-12
All relaxed	GOTERM_BP_FAT	GO:0048858~cell projection morphogenesis	76	10.8571	1.74129e-13	5.25209e-11
All relaxed	GOTERM_BP_FAT	GO:0032990~cell part morphogenesis	76	10.8571	3.56249e-13	8.95723e-11
All relaxed	GOTERM_BP_FAT	GO:0000902~cell morphogenesis	88	12.5714	3.55152e-13	9.74107e-11
All relaxed	GOTERM_BP_FAT	GO:0035107~appendage morphogenesis	59	8.42857	1.037e-12	2.40652e-10
All relaxed	GOTERM_BP_FAT	GO:0032989~cellular component morphogenesis	95	13.5714	1.53886e-12	3.31629e-10
All relaxed	GOTERM_BP_FAT	GO:0048736~appendage development	59	8.42857	1.8203e-12	3.43244e-10
All relaxed	GOTERM_BP_FAT	GO:0007409~axonogenesis	49	7	1.71559e-12	3.4507e-10
All relaxed	GOTERM_BP_FAT	GO:0061564~axon development	50	7.14286	2.40976e-12	4.03899e-10
All relaxed	GOTERM_BP_FAT	GO:0035114~imaginal disc-derived appendage morphogenesis	58	8.28571	2.59423e-12	4.11941e-10
All relaxed	GOTERM_BP_FAT	GO:0060562~epithelial tube morphogenesis	69	9.85714	2.39693e-12	4.25392e-10
All relaxed	GOTERM_BP_FAT	GO:0048737~imaginal disc-derived appendage development	58	8.28571	3.74282e-12	5.64599e-10
All relaxed	GOTERM_BP_FAT	GO:0048667~cell morphogenesis involved in neuron differentiation	61	8.71429	4.09569e-12	5.88419e-10
All relaxed	GOTERM_BP_FAT	GO:0007472~wing disc morphogenesis	53	7.57143	6.26311e-12	8.58899e-10
All relaxed	GOTERM_BP_FAT	GO:0035220~wing disc development	62	8.85714	8.55814e-12	1.12261e-09
All relaxed	GOTERM_BP_FAT	GO:0035120~post-embryonic appendage morphogenesis	56	8	1.10178e-11	1.32962e-09
All relaxed	GOTERM_BP_FAT	GO:0007476~imaginal disc-derived wing morphogenesis	52	7.42857	1.07329e-11	1.34921e-09
All relaxed	GOTERM_BP_FAT	GO:0002009~morphogenesis of an epithelium	77	11	1.48619e-11	1.72455e-09
All relaxed	GOTERM_BP_FAT	GO:0035295~tube development	86	12.2857	1.77499e-11	1.91255e-09
All relaxed	GOTERM_BP_FAT	GO:0048729~tissue morphogenesis	78	11.1429	1.74247e-11	1.94705e-09
All relaxed	GOTERM_BP_FAT	GO:0000904~cell morphogenesis involved in differentiation	64	9.14286	2.07322e-11	2.15686e-09
All relaxed	GOTERM_BP_FAT	GO:0060429~epithelium development	106	15.1429	2.46621e-11	2.48018e-09
All relaxed	GOTERM_BP_FAT	GO:0035239~tube morphogenesis	69	9.85714	2.88719e-11	2.80989e-09
All relaxed	GOTERM_BP_FAT	GO:0007444~imaginal disc development	75	10.7143	3.79056e-11	3.57378e-09
All relaxed	GOTERM_BP_FAT	GO:0048563~post-embryonic organ morphogenesis	60	8.57143	4.40275e-11	4.02519e-09
All relaxed	GOTERM_BP_FAT	GO:0007560~imaginal disc morphogenesis	60	8.57143	4.40275e-11	4.02519e-09
All relaxed	GOTERM_BP_FAT	GO:0048707~instar larval or pupal morphogenesis	66	9.42857	1.01276e-10	8.98677e-09
All relaxed	GOTERM_BP_FAT	GO:0048569~post-embryonic organ development	65	9.28571	1.70251e-10	1.38824e-08
All relaxed	GOTERM_BP_FAT	GO:0048468~cell development	138	19.7143	1.65893e-10	1.39028e-08
All relaxed	GOTERM_BP_FAT	GO:0040011~locomotion	70	10	1.62828e-10	1.40358e-08
All relaxed	GOTERM_BP_FAT	GO:0009886~post-embryonic morphogenesis	66	9.42857	2.37388e-10	1.88474e-08
All relaxed	GOTERM_BP_FAT	GO:0007552~metamorphosis	66	9.42857	6.12029e-10	4.73459e-08
All relaxed	GOTERM_BP_FAT	GO:0042330~taxis	46	6.57143	9.88129e-10	7.45297e-08
All relaxed	GOTERM_BP_FAT	GO:0006928~movement of cell or subcellular component	70	10	1.18325e-09	8.70697e-08
All relaxed	GOTERM_BP_FAT	GO:0006935~chemotaxis	40	5.71429	1.49191e-09	1.07169e-07
All relaxed	GOTERM_BP_FAT	GO:0007411~axon guidance	38	5.42857	2.08965e-09	1.46616e-07
All relaxed	GOTERM_BP_FAT	GO:0002165~instar larval or pupal development	70	10	3.29509e-09	2.25938e-07
All relaxed	GOTERM_BP_FAT	GO:0097485~neuron projection guidance	38	5.42857	4.74765e-09	3.18303e-07
All relaxed	GOTERM_BP_FAT	GO:0009791~post-embryonic development	75	10.7143	7.36448e-09	4.83014e-07
All relaxed	GOTERM_BP_FAT	GO:2000026~regulation of multicellular organismal development	54	7.71429	1.20688e-08	7.74712e-07
All relaxed	GOTERM_BP_FAT	GO:0008045~motor neuron axon guidance	17	2.42857	2.95431e-08	1.85691e-06
All relaxed	GOTERM_BP_FAT	GO:0040007~growth	50	7.14286	5.33328e-08	3.28377e-06
All relaxed	GOTERM_BP_FAT	GO:0048589~developmental growth	43	6.14286	9.8574e-08	5.94793e-06
All relaxed	GOTERM_BP_FAT	GO:0051960~regulation of nervous system development	36	5.14286	2.35135e-07	1.39098e-05
All relaxed	GOTERM_BP_FAT	GO:0007389~pattern specification process	56	8	4.40396e-07	2.55511e-05
All relaxed	GOTERM_BP_FAT	GO:0007267~cell-cell signaling	62	8.85714	4.94602e-07	2.81546e-05
All relaxed	GOTERM_BP_FAT	GO:0010646~regulation of cell communication	72	10.2857	6.08284e-07	3.39845e-05
All relaxed	GOTERM_BP_FAT	GO:1990138~neuron projection extension	14	2	6.19753e-07	3.39957e-05
All relaxed	GOTERM_BP_FAT	GO:0023051~regulation of signaling	72	10.2857	6.97598e-07	3.75824e-05
All relaxed	GOTERM_BP_FAT	GO:0009605~response to external stimulus	81	11.5714	8.3283e-07	4.40806e-05
All relaxed	GOTERM_BP_FAT	GO:0007166~cell surface receptor signaling pathway	64	9.14286	9.53732e-07	4.96093e-05
All relaxed	GOTERM_BP_FAT	GO:0007610~behavior	64	9.14286	1.14533e-06	5.85652e-05
All relaxed	GOTERM_BP_FAT	GO:0022603~regulation of anatomical structure morphogenesis	34	4.85714	2.31586e-06	0.000116442
All relaxed	GOTERM_BP_FAT	GO:0048675~axon extension	13	1.85714	2.70705e-06	0.000133879
All relaxed	GOTERM_BP_FAT	GO:0042063~gliogenesis	17	2.42857	2.85824e-06	0.000139076
All relaxed	GOTERM_BP_FAT	GO:0048588~developmental cell growth	15	2.14286	6.4211e-06	0.000307453
All relaxed	GOTERM_BP_FAT	GO:0016477~cell migration	34	4.85714	8.95721e-06	0.000422161
All relaxed	GOTERM_BP_FAT	GO:0008038~neuron recognition	18	2.57143	1.33576e-05	0.000619811
All relaxed	GOTERM_BP_FAT	GO:0009966~regulation of signal transduction	60	8.57143	1.41936e-05	0.000629541
All relaxed	GOTERM_BP_FAT	GO:0006357~regulation of transcription from RNA polymerase II promoter	52	7.42857	1.38579e-05	0.000633278
All relaxed	GOTERM_BP_FAT	GO:0003002~regionalization	49	7	1.41913e-05	0.000638832
All relaxed	GOTERM_BP_FAT	GO:0008037~cell recognition	18	2.57143	1.70064e-05	0.000743329
All relaxed	GOTERM_BP_FAT	GO:0045165~cell fate commitment	46	6.57143	1.91852e-05	0.000826548
All relaxed	GOTERM_BP_FAT	GO:0023057~negative regulation of signaling	32	4.57143	2.04815e-05	0.000857874
All relaxed	GOTERM_BP_FAT	GO:0010648~negative regulation of cell communication	32	4.57143	2.04815e-05	0.000857874
All relaxed	GOTERM_BP_FAT	GO:0016049~cell growth	20	2.85714	2.01992e-05	0.000857965
All relaxed	GOTERM_BP_FAT	GO:0055123~digestive system development	18	2.57143	2.15184e-05	0.000888941
All relaxed	GOTERM_BP_FAT	GO:0048565~digestive tract development	18	2.57143	2.15184e-05	0.000888941
All relaxed	GOTERM_BP_FAT	GO:0016358~dendrite development	27	3.85714	2.62243e-05	0.00106862
All relaxed	GOTERM_BP_FAT	GO:0045595~regulation of cell differentiation	33	4.71429	2.94351e-05	0.00118339
All relaxed	GOTERM_BP_FAT	GO:0007447~imaginal disc pattern formation	17	2.42857	4.08826e-05	0.00162165
All relaxed	GOTERM_BP_FAT	GO:0061061~muscle structure development	31	4.42857	4.28249e-05	0.00167658
All relaxed	GOTERM_BP_FAT	GO:0040008~regulation of growth	33	4.71429	4.52159e-05	0.00174744
All relaxed	GOTERM_BP_FAT	GO:0050767~regulation of neurogenesis	24	3.42857	4.6422e-05	0.00177132
All relaxed	GOTERM_BP_FAT	GO:0090130~tissue migration	23	3.28571	5.57568e-05	0.00210058
All relaxed	GOTERM_BP_FAT	GO:0048813~dendrite morphogenesis	25	3.57143	5.64984e-05	0.00210224
All relaxed	GOTERM_BP_FAT	GO:0048870~cell motility	34	4.85714	5.7847e-05	0.00212614
All relaxed	GOTERM_BP_FAT	GO:0001709~cell fate determination	20	2.85714	5.96145e-05	0.00216467
All relaxed	GOTERM_BP_FAT	GO:0048645~organ formation	12	1.71429	6.14763e-05	0.00220566
All relaxed	GOTERM_BP_FAT	GO:0060560~developmental growth involved in morphogenesis	15	2.14286	6.4248e-05	0.0022779
All relaxed	GOTERM_BP_FAT	GO:0060538~skeletal muscle organ development	12	1.71429	7.24501e-05	0.00253852
All relaxed	GOTERM_BP_FAT	GO:0051674~localization of cell	34	4.85714	9.10409e-05	0.00311653
All relaxed	GOTERM_BP_FAT	GO:0009968~negative regulation of signal transduction	29	4.14286	9.01543e-05	0.00312164
All relaxed	GOTERM_BP_FAT	GO:0007169~transmembrane receptor protein tyrosine kinase signaling pathway	23	3.28571	0.000104672	0.00354215
All relaxed	GOTERM_BP_FAT	GO:0001667~ameboidal-type cell migration	23	3.28571	0.000112909	0.00377801
All relaxed	GOTERM_BP_FAT	GO:0007423~sensory organ development	48	6.85714	0.000115951	0.00383706
All relaxed	GOTERM_BP_FAT	GO:0060284~regulation of cell development	27	3.85714	0.000139836	0.00452645
All relaxed	GOTERM_BP_FAT	GO:0008586~imaginal disc-derived wing vein morphogenesis	11	1.57143	0.00013854	0.00453321
All relaxed	GOTERM_BP_FAT	GO:0035556~intracellular signal transduction	51	7.28571	0.000143346	0.00459056
All relaxed	GOTERM_BP_FAT	GO:0061458~reproductive system development	14	2	0.000157222	0.00482888
All relaxed	GOTERM_BP_FAT	GO:0048608~reproductive structure development	14	2	0.000157222	0.00482888
All relaxed	GOTERM_BP_FAT	GO:0007517~muscle organ development	20	2.85714	0.000156423	0.00485379
All relaxed	GOTERM_BP_FAT	GO:0051241~negative regulation of multicellular organismal process	21	3	0.000153245	0.00485527
All relaxed	GOTERM_BP_FAT	GO:0016203~muscle attachment	10	1.42857	0.000156182	0.0048967
All relaxed	GOTERM_BP_FAT	GO:0048638~regulation of developmental growth	26	3.71429	0.000161714	0.00491647
All relaxed	GOTERM_BP_FAT	GO:0007167~enzyme linked receptor protein signaling pathway	29	4.14286	0.000177137	0.00533044
All relaxed	GOTERM_BP_FAT	GO:0007155~cell adhesion	27	3.85714	0.000214758	0.00639525
All relaxed	GOTERM_BP_FAT	GO:0010631~epithelial cell migration	21	3	0.000225744	0.00665565
All relaxed	GOTERM_BP_FAT	GO:0072001~renal system development	13	1.85714	0.000235987	0.00688934
All relaxed	GOTERM_BP_FAT	GO:0001655~urogenital system development	13	1.85714	0.000235987	0.00688934
All relaxed	GOTERM_BP_FAT	GO:0090132~epithelium migration	21	3	0.000243407	0.00703712
All relaxed	GOTERM_BP_FAT	GO:0048859~formation of anatomical boundary	11	1.57143	0.000259655	0.00743396
All relaxed	GOTERM_BP_FAT	GO:0051093~negative regulation of developmental process	20	2.85714	0.000273973	0.00776864
All relaxed	GOTERM_BP_FAT	GO:0051961~negative regulation of nervous system development	15	2.14286	0.000281162	0.00789748
All relaxed	GOTERM_BP_FAT	GO:0022604~regulation of cell morphogenesis	22	3.14286	0.000286154	0.00796304
All relaxed	GOTERM_BP_FAT	GO:0007424~open tracheal system development	25	3.57143	0.00033316	0.00909756
All relaxed	GOTERM_BP_FAT	GO:0001745~compound eye morphogenesis	32	4.57143	0.000331497	0.00913501
All relaxed	GOTERM_BP_FAT	GO:0010160~formation of organ boundary	10	1.42857	0.000368049	0.00995559
All relaxed	GOTERM_BP_FAT	GO:0048585~negative regulation of response to stimulus	31	4.42857	0.000374877	0.0100493
All relaxed	GOTERM_BP_FAT	GO:0048749~compound eye development	37	5.28571	0.00042751	0.0113517
All relaxed	GOTERM_BP_FAT	GO:0044708~single-organism behavior	41	5.85714	0.000465257	0.0122403
All relaxed	GOTERM_BP_FAT	GO:0042461~photoreceptor cell development	16	2.28571	0.000476288	0.0124205
All relaxed	GOTERM_BP_FAT	GO:0030036~actin cytoskeleton organization	26	3.71429	0.000511196	0.0129884
All relaxed	GOTERM_BP_FAT	GO:0045467~R7 cell development	7	1	0.000502943	0.0129989
All relaxed	GOTERM_BP_FAT	GO:0045935~positive regulation of nucleobase-containing compound metabolic process	35	5	0.000507745	0.0130108
All relaxed	GOTERM_BP_FAT	GO:0090596~sensory organ morphogenesis	33	4.71429	0.000517815	0.0130457
All relaxed	GOTERM_BP_FAT	GO:0048592~eye morphogenesis	33	4.71429	0.000517815	0.0130457
All relaxed	GOTERM_BP_FAT	GO:0022610~biological adhesion	27	3.85714	0.000541555	0.013527
All relaxed	GOTERM_BP_FAT	GO:0051254~positive regulation of RNA metabolic process	33	4.71429	0.000548884	0.0135963
All relaxed	GOTERM_BP_FAT	GO:0030029~actin filament-based process	27	3.85714	0.000572081	0.0140517
All relaxed	GOTERM_BP_FAT	GO:0046530~photoreceptor cell differentiation	22	3.14286	0.000638841	0.0155526
All relaxed	GOTERM_BP_FAT	GO:0045664~regulation of neuron differentiation	17	2.42857	0.000662825	0.0160029
All relaxed	GOTERM_BP_FAT	GO:0010604~positive regulation of macromolecule metabolic process	48	6.85714	0.000714147	0.017095
All relaxed	GOTERM_BP_FAT	GO:0001654~eye development	38	5.42857	0.000736715	0.0174919
All relaxed	GOTERM_BP_FAT	GO:0010556~regulation of macromolecule biosynthetic process	88	12.5714	0.000754378	0.0177679
All relaxed	GOTERM_BP_FAT	GO:1903506~regulation of nucleic acid-templated transcription	79	11.2857	0.000775136	0.0181113
All relaxed	GOTERM_BP_FAT	GO:2001141~regulation of RNA biosynthetic process	79	11.2857	0.000775136	0.0181113
All relaxed	GOTERM_BP_FAT	GO:0010628~positive regulation of gene expression	35	5	0.000830829	0.0192514
All relaxed	GOTERM_BP_FAT	GO:0060541~respiratory system development	25	3.57143	0.000846826	0.0194692
All relaxed	GOTERM_BP_FAT	GO:0007474~imaginal disc-derived wing vein specification	10	1.42857	0.000889349	0.0202828
All relaxed	GOTERM_BP_FAT	GO:0036058~filtration diaphragm assembly	4	0.571429	0.000931548	0.0210762
All relaxed	GOTERM_BP_FAT	GO:2000112~regulation of cellular macromolecule biosynthetic process	87	12.4286	0.000987828	0.0221697
All relaxed	GOTERM_BP_FAT	GO:0007298~border follicle cell migration	16	2.28571	0.00101661	0.0226402
All relaxed	GOTERM_BP_FAT	GO:0003008~system process	79	11.2857	0.00103246	0.0226551
All relaxed	GOTERM_BP_FAT	GO:0048732~gland development	24	3.42857	0.00105879	0.0227309
All relaxed	GOTERM_BP_FAT	GO:0098609~cell-cell adhesion	17	2.42857	0.00105422	0.022796
All relaxed	GOTERM_BP_FAT	GO:0042462~eye photoreceptor cell development	14	2	0.0010317	0.0228045
All relaxed	GOTERM_BP_FAT	GO:0007498~mesoderm development	14	2	0.0010317	0.0228045
All relaxed	GOTERM_BP_FAT	GO:0051128~regulation of cellular component organization	57	8.14286	0.00104776	0.0228214
All relaxed	GOTERM_BP_FAT	GO:0007156~homophilic cell adhesion via plasma membrane adhesion molecules	8	1.14286	0.00116118	0.0243832
All relaxed	GOTERM_BP_FAT	GO:0006355~regulation of transcription, DNA-templated	78	11.1429	0.00115004	0.0244926
All relaxed	GOTERM_BP_FAT	GO:0045137~development of primary sexual characteristics	10	1.42857	0.00115889	0.0245061
All relaxed	GOTERM_BP_FAT	GO:0008406~gonad development	10	1.42857	0.00115889	0.0245061
All relaxed	GOTERM_BP_FAT	GO:0001738~morphogenesis of a polarized epithelium	14	2	0.00123348	0.0257037
All relaxed	GOTERM_BP_FAT	GO:0007548~sex differentiation	14	2	0.00123348	0.0257037
All relaxed	GOTERM_BP_FAT	GO:0007173~epidermal growth factor receptor signaling pathway	12	1.71429	0.00124801	0.0258245
All relaxed	GOTERM_BP_FAT	GO:0009954~proximal/distal pattern formation	7	1	0.00125891	0.02587
All relaxed	GOTERM_BP_FAT	GO:0007164~establishment of tissue polarity	13	1.85714	0.00132335	0.0269933
All relaxed	GOTERM_BP_FAT	GO:0001736~establishment of planar polarity	13	1.85714	0.00132335	0.0269933
All relaxed	GOTERM_BP_FAT	GO:0035218~leg disc development	14	2	0.00134608	0.0272667
All relaxed	GOTERM_BP_FAT	GO:0007613~memory	14	2	0.00134608	0.0272667
All relaxed	GOTERM_BP_FAT	GO:0007616~long-term memory	11	1.57143	0.0013895	0.027947
All relaxed	GOTERM_BP_FAT	GO:0009893~positive regulation of metabolic process	50	7.14286	0.00140428	0.0280533
All relaxed	GOTERM_BP_FAT	GO:0045944~positive regulation of transcription from RNA polymerase II promoter	25	3.57143	0.00143926	0.0283671
All relaxed	GOTERM_BP_FAT	GO:0007431~salivary gland development	20	2.85714	0.00143785	0.028526
All relaxed	GOTERM_BP_FAT	GO:0035272~exocrine system development	20	2.85714	0.00143785	0.028526
All relaxed	GOTERM_BP_FAT	GO:0045893~positive regulation of transcription, DNA-templated	31	4.42857	0.00146214	0.0286251
All relaxed	GOTERM_BP_FAT	GO:1902680~positive regulation of RNA biosynthetic process	31	4.42857	0.00146214	0.0286251
All relaxed	GOTERM_BP_FAT	GO:1903508~positive regulation of nucleic acid-templated transcription	31	4.42857	0.00146214	0.0286251
All relaxed	GOTERM_BP_FAT	GO:0050803~regulation of synapse structure or activity	19	2.71429	0.00148138	0.0288098
All relaxed	GOTERM_BP_FAT	GO:0006366~transcription from RNA polymerase II promoter	42	6	0.00152588	0.0294731
All relaxed	GOTERM_BP_FAT	GO:0048584~positive regulation of response to stimulus	34	4.85714	0.00155367	0.0298116
All relaxed	GOTERM_BP_FAT	GO:0007626~locomotory behavior	23	3.28571	0.00164702	0.0313764
All relaxed	GOTERM_BP_FAT	GO:0001754~eye photoreceptor cell differentiation	19	2.71429	0.00168195	0.0318308
All relaxed	GOTERM_BP_FAT	GO:0007443~Malpighian tubule morphogenesis	9	1.28571	0.00173043	0.0325302
All relaxed	GOTERM_BP_FAT	GO:0061333~renal tubule morphogenesis	9	1.28571	0.00173043	0.0325302
All relaxed	GOTERM_BP_FAT	GO:0007015~actin filament organization	17	2.42857	0.00186676	0.0346195
All relaxed	GOTERM_BP_FAT	GO:0038127~ERBB signaling pathway	12	1.71429	0.00185867	0.034685
All relaxed	GOTERM_BP_FAT	GO:0050804~modulation of synaptic transmission	15	2.14286	0.00196905	0.0360411
All relaxed	GOTERM_BP_FAT	GO:0060322~head development	18	2.57143	0.00196264	0.036145
All relaxed	GOTERM_BP_FAT	GO:0051173~positive regulation of nitrogen compound metabolic process	36	5.14286	0.00208586	0.0376838
All relaxed	GOTERM_BP_FAT	GO:0051252~regulation of RNA metabolic process	81	11.5714	0.00207687	0.0377503
All relaxed	GOTERM_BP_FAT	GO:0010769~regulation of cell morphogenesis involved in differentiation	11	1.57143	0.00213221	0.0380507
All relaxed	GOTERM_BP_FAT	GO:0007605~sensory perception of sound	10	1.42857	0.00212797	0.0382022
All relaxed	GOTERM_BP_FAT	GO:0090066~regulation of anatomical structure size	22	3.14286	0.00229267	0.0406186
All relaxed	GOTERM_BP_FAT	GO:0048546~digestive tract morphogenesis	11	1.57143	0.00236056	0.0415538
All relaxed	GOTERM_BP_FAT	GO:0035222~wing disc pattern formation	11	1.57143	0.00236056	0.0415538
All relaxed	GOTERM_BP_FAT	GO:0061525~hindgut development	10	1.42857	0.00238286	0.0416956
All relaxed	GOTERM_BP_FAT	GO:0007442~hindgut morphogenesis	10	1.42857	0.00238286	0.0416956
All relaxed	GOTERM_BP_FAT	GO:1904396~regulation of neuromuscular junction development	13	1.85714	0.00246336	0.0425822
All relaxed	GOTERM_BP_FAT	GO:0007478~leg disc morphogenesis	12	1.71429	0.00246077	0.0427831
All relaxed	GOTERM_BP_FAT	GO:0010033~response to organic substance	39	5.57143	0.00251633	0.0432315
All relaxed	GOTERM_BP_FAT	GO:0010468~regulation of gene expression	92	13.1429	0.00259991	0.0443844
All relaxed	GOTERM_BP_FAT	GO:0007420~brain development	16	2.28571	0.00264672	0.0449127
All relaxed	GOTERM_BP_FAT	GO:0008347~glial cell migration	7	1	0.00267459	0.045122
All relaxed	GOTERM_BP_FAT	GO:0016198~axon choice point recognition	7	1	0.00267459	0.045122
All relaxed	GOTERM_BP_FAT	GO:0010975~regulation of neuron projection development	12	1.71429	0.00269336	0.0451795
All relaxed	GOTERM_BP_FAT	GO:0031344~regulation of cell projection organization	14	2	0.0027992	0.0466563
All relaxed	GOTERM_BP_FAT	GO:0007297~ovarian follicle cell migration	16	2.28571	0.0028319	0.0469302
All relaxed	GOTERM_BP_FAT	GO:0045466~R7 cell differentiation	9	1.28571	0.00289113	0.0476283
All relaxed	GOTERM_BP_FAT	GO:0097659~nucleic acid-templated transcription	81	11.5714	0.00291448	0.047744
All relaxed	GOTERM_BP_FAT	GO:0098742~cell-cell adhesion via plasma-membrane adhesion molecules	10	1.42857	0.00296514	0.0482928
All relaxed	GOTERM_CC_FAT	GO:0030424~axon	24	3.42857	2.3992e-07	0.000106999
All relaxed	GOTERM_CC_FAT	GO:0043005~neuron projection	31	4.42857	9.50119e-06	0.00211653
All relaxed	GOTERM_CC_FAT	GO:0098595~perivitelline space	7	1	1.73324e-05	0.00257346
All relaxed	GOTERM_CC_FAT	GO:0097458~neuron part	38	5.42857	0.000112343	0.00831654
All relaxed	GOTERM_CC_FAT	GO:0036477~somatodendritic compartment	18	2.57143	7.82597e-05	0.00868834
All relaxed	GOTERM_CC_FAT	GO:0030425~dendrite	13	1.85714	0.000111855	0.00992844
All relaxed	GOTERM_CC_FAT	GO:0030054~cell junction	23	3.28571	0.000294476	0.0185902
All relaxed	GOTERM_CC_FAT	GO:0034703~cation channel complex	9	1.28571	0.000652306	0.0357242
All relaxed	GOTERM_CC_FAT	GO:0005924~cell-substrate adherens junction	8	1.14286	0.00110927	0.0440034
All relaxed	GOTERM_CC_FAT	GO:0070161~anchoring junction	13	1.85714	0.00104596	0.0456016
All relaxed	GOTERM_CC_FAT	GO:0005912~adherens junction	13	1.85714	0.000951288	0.0460691
All relaxed	GOTERM_CC_FAT	GO:0030055~cell-substrate junction	8	1.14286	0.00130834	0.0474937
All relaxed	GOTERM_MF_FAT	GO:0003700~transcription factor activity, sequence-specific DNA binding	44	6.28571	2.86963e-05	0.0109023
All relaxed	GOTERM_MF_FAT	GO:0001071~nucleic acid binding transcription factor activity	44	6.28571	2.86963e-05	0.0109023
All relaxed	GOTERM_MF_FAT	GO:0097367~carbohydrate derivative binding	82	11.7143	1.6389e-05	0.0124432
All relaxed	GOTERM_MF_FAT	GO:0008092~cytoskeletal protein binding	32	4.57143	5.50153e-05	0.0139133
All relaxed	INTERPRO	IPR013783:Immunoglobulin-like fold	43	6.14286	2.40402e-18	2.12034e-15
All relaxed	INTERPRO	IPR003598:Immunoglobulin subtype 2	33	4.71429	3.65679e-17	1.61265e-14
All relaxed	INTERPRO	IPR007110:Immunoglobulin-like domain	36	5.14286	8.91417e-17	2.44249e-14
All relaxed	INTERPRO	IPR003599:Immunoglobulin subtype	33	4.71429	6.59372e-17	3.26406e-14
All relaxed	INTERPRO	IPR013098:Immunoglobulin I-set	21	3	3.42115e-11	6.03491e-09
All relaxed	INTERPRO	IPR003961:Fibronectin, type III	20	2.85714	8.90176e-11	1.30856e-08
All relaxed	INTERPRO	IPR000742:Epidermal growth factor-like domain	17	2.42857	3.70442e-07	4.66746e-05
All relaxed	INTERPRO	IPR013032:EGF-like, conserved site	14	2	6.63658e-06	0.000731418
All relaxed	INTERPRO	IPR013106:Immunoglobulin V-set	10	1.42857	2.45772e-05	0.0024057
All relaxed	INTERPRO	IPR001589:Actinin-type, actin-binding, conserved site	6	0.857143	2.82687e-05	0.00249023
All relaxed	INTERPRO	IPR013162:CD80-like, immunoglobulin C2-set	8	1.14286	3.90247e-05	0.00312424
All relaxed	INTERPRO	IPR000152:EGF-type aspartate/asparagine hydroxylation site	9	1.28571	6.60896e-05	0.00484597
All relaxed	INTERPRO	IPR001881:EGF-like calcium-binding	9	1.28571	0.000264192	0.0177671
All relaxed	INTERPRO	IPR018097:EGF-like calcium-binding, conserved site	8	1.14286	0.000466884	0.028992
