# Supplementary material for: The genetic basis for variation in resistance to infection in the Drosophila melanogaster genetic reference panel
Source: PLoS Pathog. 2017 Mar 3;13(3):e1006260. doi: 10.1371/journal.ppat.1006260 (PMC5352145; doi:10.1371/journal.ppat.1006260)
Supplement: S7 Table — (XLSX) [file ppat.1006260.s007.xlsx]

## Sheet: Sheet1
Gene	Bloomington Stock Number		Insert site	Control/mutant		DGRP Relative Ranking		Ma549 Log Rank P-value
	Candidate	Control		Male	Female	Male	Female	Male	Female
S	20272	6599	5'UTR	1.223	1.238	115/201	170/201	>0.001	>0.001
msn	22796	6599	intron	1.299	1.372	38/201	145/201	>0.001	>0.001
Shn	22518	6599	intron	1.00765	1.0513	175/201	200/201	0.441	0.308
CG33172	15945	6599	exon	1.382	1.28	44/201	150/201	>0.001	>0.001
tai	13204	6599	intron	1.282	1.203	87/201	177/201	>0.001	>0.001
sik3	20921	6599	exon	1.0309	1.226	179/201	196/201	0.258	>0.001
Rdl	26404	5905	intron	1.096	0.807	101/201	183/201	0.036	>0.001
f	14224	4405	intron	1.386	1.319	154/201	174/201	>0.001	>0.001
CG9990	24814	5905	intron	0.865715	0.834	188/201	198/201	0.003	>0.001
CG32066	16746	6599	intron	1.03393	1.164	116/201	193/201	0.094	0.004
CG33111	24046	5905	intron	1.236	1.189	109/201	171/201	>0.001	0.001
puf	15697	6599	upstream	1.26	1.079	166/201	167/201	>0.001	0.823
FOXO	-	-	upstream	1.421	1.346	199/201	201/201	>0.001	>0.001
